# Supplementary material for: Elevated COUP-TFII expression in dopaminergic neurons accelerates the progression of Parkinson’s disease through mitochondrial dysfunction
Source: PLoS Genet. 2020 Jun 24;16(6):e1008868. doi: 10.1371/journal.pgen.1008868 (PMC7340320; doi:10.1371/journal.pgen.1008868)
Supplement: S1 Table — (XLSX) [file pgen.1008868.s007.xlsx]

## Sheet: Sheet1
Gene	RefSeq	Description	Entrez ID	Log2FC (OE/Ctrl)
AK049769		Mus musculus 12 days embryo spinal cord cDNA, RIKEN full-length enriched library, clone:C530047H08 product:Hypothetical phenylalanine-rich region containing protein, full insert sequence		5.65606
Avp	NM_009732	Mus musculus arginine vasopressin (Avp), mRNA	11998	5.63688
H2-Q6	NM_207648	Mus musculus histocompatibility 2, Q region locus 6 (H2-Q6), mRNA		5.32704
Gbx2	NM_010262	Mus musculus gastrulation brain homeobox 2 (Gbx2), mRNA	14472	5.21847
Abhd12b	NM_001195033	Mus musculus abhydrolase domain containing 12B (Abhd12b), mRNA	100504285	4.91178
C030013G03Rik		Mus musculus RIKEN cDNA C030013G03 gene (C030013G03Rik)		4.91178
Ccdc153	NM_001081369	Mus musculus coiled-coil domain containing 153 (Ccdc153), mRNA		4.72597
Cyp2a5	NM_007812	Mus musculus cytochrome P450, family 2, subfamily a, polypeptide 5 (Cyp2a5), mRNA	13087	4.51263
Oxt	NM_011025	Mus musculus oxytocin (Oxt), mRNA	18429	4.32754
AK202078		Mus musculus non-coding RNA, oocyte_clustered_small_RNA12500, complete sequence		4.31371
Gabrd	NM_008072	Mus musculus gamma-aminobutyric acid (GABA) A receptor, subunit delta (Gabrd), mRNA	14403	4.2954
Iqca	NM_029122	Mus musculus IQ motif containing with AAA domain (Iqca), mRNA	74918	4.16801
AK214463		Mus musculus cDNA, clone:Y0G0150K08, strand:minus, reference:ENSEMBL:Mouse-Transcript-ENST:ENSMUST00000051684, based on BLAT search		4.12955
D130058E05Rik		SubName: Full=Protein D130058E05Rik; Flags: Fragment		4.06726
E230008N13Rik	NM_198660	Mus musculus RIKEN cDNA E230008N13 gene (E230008N13Rik), mRNA	381522	4.06726
Fam216b	NM_177629	Mus musculus family with sequence similarity 216, member B (Fam216b), mRNA	219170	3.95893
AK138361		Mus musculus adult male hypothalamus cDNA, RIKEN full-length enriched library, clone:A230078E08 product:gastrulation brain homeobox 2, full insert sequence	14472	3.95653
Gm4477	NM_001253910	Mus musculus predicted gene 4477 (Gm4477), mRNA	100043497	3.91089
AK219268		Mus musculus cDNA, clone:Y1G0106C16, strand:plus, reference:ENSEMBL:Mouse-Transcript-ENST:ENSMUST00000040538, based on BLAT search		3.90039
Tnnt1	NM_011618;NM_001277904;NM_001277903	Mus musculus troponin T1, skeletal, slow (Tnnt1)	21955	3.88249
Aox4	NM_023631	Mus musculus aldehyde oxidase 4 (Aox4), mRNA	71872	3.84181
AK184299		Mus musculus cDNA, clone:Y0G0108H03, strand:minus, reference:ENSEMBL:Mouse-Transcript-ENST:ENSMUST00000038600, based on BLAT search		3.83079
AK004434		Mus musculus adult male kidney cDNA, RIKEN full-length enriched library, clone:0610012K18 product:unclassifiable, full insert sequence		3.71433
E030011O05Rik		Mus musculus RIKEN cDNA E030011O05 gene (E030011O05Rik), long non-coding RNA	245007	3.67379
AK203921		Mus musculus 0 day neonate thymus cDNA, RIKEN full-length enriched library, clone:A430099H23 product:RIKEN cDNA 2210010N04 gene, full insert sequence		3.64051
AK053178		Mus musculus 0 day neonate lung cDNA, RIKEN full-length enriched library, clone:E030025L22 product:hypothetical Dynein heavy chain containing protein, full insert sequence		3.57449
Gckr	NM_144909	Mus musculus glucokinase regulatory protein (Gckr), mRNA	231103	3.57449
Wdr63	NM_172864	Mus musculus WD repeat domain 63 (Wdr63), mRNA	242253	3.57449
Gm13544		Mus musculus predicted gene 13544 (Gm13544), long non-coding RNA		3.5057
Ramp3	NM_019511	Mus musculus receptor (calcitonin) activity modifying protein 3 (Ramp3), mRNA	56089	3.46223
Edaradd	NM_133643	Mus musculus EDAR (ectodysplasin-A receptor)-associated death domain (Edaradd), mRNA	171211	3.44459
Gm5127	NM_001033541	Mus musculus predicted gene 5127 (Gm5127), mRNA		3.41963
Atp2a1	NM_007504	Mus musculus ATPase, Ca++ transporting, cardiac muscle, fast twitch 1 (Atp2a1), mRNA	11937	3.27289
Xlr3c	NM_011727	Mus musculus X-linked lymphocyte-regulated 3C (Xlr3c), mRNA	22446	3.2553
A930003A15Rik		Mus musculus RIKEN cDNA A930003A15 gene (A930003A15Rik)		3.24611
Serpinb9b	NM_011452	Mus musculus serine (or cysteine) peptidase inhibitor, clade B, member 9b (Serpinb9b), mRNA	20706	3.24611
Wdr96	NM_027559	Mus musculus WD repeat domain 96 (Wdr96), mRNA	414801	3.21993
1700001C02Rik	NM_029285	Mus musculus RIKEN cDNA 1700001C02 gene (1700001C02Rik), mRNA	75434	3.04884
Ch25h	NM_009890	Mus musculus cholesterol 25-hydroxylase (Ch25h), mRNA	12642	3.04884
L1td1	NM_001081202	Mus musculus LINE-1 type transposase domain containing 1 (L1td1), mRNA	381591	3.04884
Nup62cl	NM_001081668	Mus musculus nucleoporin 62 C-terminal like (Nup62cl), mRNA	279706	3.04884
Prl	NM_001163530;NM_011164	Mus musculus prolactin (Prl)	19109	3.04884
Tctex1d4	NM_175030	Mus musculus Tctex1 domain containing 4 (Tctex1d4), mRNA	242646	3.04884
Tpsb2	NM_010781	Mus musculus tryptase beta 2 (Tpsb2), mRNA	17229	3.04884
Trim40	NM_001033235;NM_001172168	Mus musculus tripartite motif-containing 40 (Trim40)	195359	3.04884
Larp2		Mus musculus adult male testis cDNA, RIKEN full-length enriched library, clone:4933421B21 product:RIKEN cDNA 4933421B21 gene, full insert sequence		3.03374
Ttr	NM_013697	Mus musculus transthyretin (Ttr), mRNA	22139	2.94928
Lhx2	NM_010710	Mus musculus LIM homeobox protein 2 (Lhx2)	16870	2.90424
AK038843		Mus musculus 16 days neonate cerebellum cDNA, RIKEN full-length enriched library, clone:9630028I04 product:unclassifiable, full insert sequence		2.86321
Aqp6	NM_175087	Mus musculus aquaporin 6 (Aqp6), mRNA	11831	2.85251
Rgs16	NM_011267	Mus musculus regulator of G-protein signaling 16 (Rgs16), mRNA	19734	2.83147
Eme1	NM_177752	Mus musculus essential meiotic endonuclease 1 homolog 1 (S. pombe) (Eme1), mRNA	268465	2.82026
Fam47e	NM_001170571;NM_001033478	Mus musculus family with sequence similarity 47, member E (Fam47e)	384198	2.82026
Gas2l2	NM_001013759	Mus musculus growth arrest-specific 2 like 2 (Gas2l2), mRNA	237891	2.82026
Gm13238		Mus musculus predicted gene 13238 (Gm13238), non-coding RNA		2.82026
Gp49a	NM_008147	Mus musculus glycoprotein 49 A (Gp49a), mRNA	14727	2.82026
Kmo	NM_133809	Mus musculus kynurenine 3-monooxygenase (kynurenine 3-hydroxylase) (Kmo), mRNA	98256	2.82026
Msr1	NM_031195;NM_001113326	Mus musculus macrophage scavenger receptor 1 (Msr1)	20288	2.82026
Onecut1	NM_008262	Mus musculus one cut domain, family member 1 (Onecut1), mRNA	15379	2.82026
Prss57	NM_001042710	Mus musculus protease, serine 57 (Prss57), mRNA	73106	2.82026
Ugt2a2	NM_001024148	Mus musculus UDP glucuronosyltransferase 2 family, polypeptide A2 (Ugt2a2), mRNA	94215	2.82026
Shox2	NM_013665	Mus musculus short stature homeobox 2 (Shox2), mRNA	20429	2.81699
Naip7	NM_021545;NM_010871	Mus musculus NLR family, apoptosis inhibitory protein 7 (Naip7), mRNA	17952	2.8153
Tcf7l2	NM_001142924;NM_001142919;NM_001142918;NM_001142923;NM_009333;NM_001142920;NM_001142922;NM_001142921	Mus musculus transcription factor 7 like 2, T cell specific, HMG box (Tcf7l2)	21416	2.76571
AK184225		Mus musculus cDNA, clone:Y0G0129C24, strand:plus, reference:ENSEMBL:Mouse-Transcript-ENST:ENSMUST00000008893, based on BLAT search		2.73086
Kcnh3	NM_010601	Mus musculus potassium voltage-gated channel, subfamily H (eag-related), member 3 (Kcnh3), mRNA	16512	2.73037
Tfap2d	NM_153154	Mus musculus transcription factor AP-2, delta (Tfap2d), mRNA	226896	2.70307
AK207899		Mus musculus cDNA, clone:Y1G0126O12, strand:minus, reference:ENSEMBL:Mouse-Transcript-ENST:ENSMUST00000058914, based on BLAT search		2.69812
AK007898		Mus musculus 10 day old male pancreas cDNA, RIKEN full-length enriched library, clone:1810058M03 product:ET PUTATIVE TRANSLATION PRODUCT (FRAGMENT) homolog [Mus musculus], full insert sequence	69900	2.63273
Rab38	NM_028238	Mus musculus RAB38, member of RAS oncogene family (Rab38), mRNA	72433	2.59733
BC038328		Mus musculus 3 days neonate thymus cDNA, RIKEN full-length enriched library, clone:A630041I21 product:unclassifiable, full insert sequence	432769	2.58519
Actg2	NM_009610	Mus musculus actin, gamma 2, smooth muscle, enteric (Actg2), mRNA	11468	2.54852
AK017368		Mus musculus 6 days neonate head cDNA, RIKEN full-length enriched library, clone:5430431A17 product:unclassifiable, full insert sequence		2.54852
AK158974		Mus musculus visual cortex cDNA, RIKEN full-length enriched library, clone:K530022L09 product:unclassifiable, full insert sequence		2.54852
Ccl5	NM_013653	Mus musculus chemokine (C-C motif) ligand 5 (Ccl5), mRNA	20304	2.54852
Cd209g	NM_027343	Mus musculus CD209g antigen (Cd209g), mRNA	70192	2.54852
D830026I12Rik		Mus musculus RIKEN cDNA D830026I12 gene (D830026I12Rik)		2.54852
Folr2	NM_008035	Mus musculus folate receptor 2 (fetal) (Folr2), mRNA	14276	2.54852
Krt83	NM_001003668	Mus musculus keratin 83 (Krt83), mRNA	406219	2.54852
Lmod3	NM_001081157	Mus musculus leiomodin 3 (fetal) (Lmod3), mRNA	320502	2.54852
Pramel3	NM_031390	Mus musculus preferentially expressed antigen in melanoma-like 3 (Pramel3), mRNA	83565	2.54852
Scgb1c1	NM_001099742	Mus musculus secretoglobin, family 1C, member 1 (Scgb1c1), mRNA	338417	2.54852
Sntn	NM_177624	Mus musculus sentan, cilia apical structure protein (Sntn), mRNA	218739	2.54852
Spag17	NM_028892	Mus musculus sperm associated antigen 17 (Spag17), mRNA	74362	2.54852
Umodl1	NM_177465	Mus musculus uromodulin-like 1 (Umodl1), mRNA	52020	2.54852
Zfp474	NM_025749	Mus musculus zinc finger protein 474 (Zfp474), mRNA		2.54852
Vipr2	NM_009511	Mus musculus vasoactive intestinal peptide receptor 2 (Vipr2), mRNA		2.51538
Slc28a2	NM_172980	Mus musculus solute carrier family 28 (sodium-coupled nucleoside transporter), member 2 (Slc28a2), mRNA	269346	2.49275
Slc17a7	NM_182993	Mus musculus solute carrier family 17 (sodium-dependent inorganic phosphate cotransporter), member 7 (Slc17a7), mRNA		2.4836
Prkcd	NM_011103	Mus musculus protein kinase C, delta (Prkcd), mRNA		2.43651
Cox6a2	NM_009943	Mus musculus cytochrome c oxidase subunit VIa polypeptide 2 (Cox6a2), mRNA	12862	2.4212
Dsg1c	NM_181680	Mus musculus desmoglein 1 gamma (Dsg1c), mRNA		2.40396
Gm8773		Mus musculus predicted gene 8773 (Gm8773), long non-coding RNA		2.38825
Adra2b	NM_009633	Mus musculus adrenergic receptor, alpha 2b (Adra2b), mRNA	11552	2.36175
Defb1	NM_007843	Mus musculus defensin beta 1 (Defb1), mRNA	13214	2.35353
AK139759		SubName: Full=Putative uncharacterized protein		2.33975
Bglap2	NM_001032298	Mus musculus bone gamma-carboxyglutamate protein 2 (Bglap2), mRNA	12097	2.32095
Nr5a2	NM_030676;NM_001159769	Mus musculus nuclear receptor subfamily 5, group A, member 2 (Nr5a2)	26424	2.27827
Omp	NM_011010	Mus musculus olfactory marker protein (Omp), mRNA	18378	2.27827
Ephx3	NM_001033163	Mus musculus epoxide hydrolase 3 (Ephx3), mRNA	71932	2.27113
Cyp2g1	NM_013809	Mus musculus cytochrome P450, family 2, subfamily g, polypeptide 1 (Cyp2g1), mRNA	13108	2.25681
Lrrc36	NM_001170789;NM_001033371;NM_001170788	Mus musculus leucine rich repeat containing 36 (Lrrc36)	270091	2.25681
Npff	NM_018787	Mus musculus neuropeptide FF-amide peptide precursor (Npff)	54615	2.25681
Sapcd1	NM_023893	Mus musculus suppressor APC domain containing 1 (Sapcd1)	78376	2.25681
Slamf6	NM_030710	Mus musculus SLAM family member 6 (Slamf6), mRNA		2.25681
9430076C15Rik		Mus musculus RIKEN cDNA 9430076C15 gene (9430076C15Rik), long non-coding RNA		2.22095
1700110M21Rik	NM_029680	Mus musculus RIKEN cDNA 1700110M21 gene (1700110M21Rik), mRNA	76627	2.21342
4631405J19Rik		Mus musculus RIKEN cDNA 4631405J19 gene (4631405J19Rik), long non-coding RNA		2.21342
4930509E16Rik		Mus musculus RIKEN cDNA 4930509E16 gene (4930509E16Rik), long non-coding RNA		2.21342
5430425K12Rik		Mus musculus RIKEN cDNA 5430425K12 gene (5430425K12Rik), long non-coding RNA		2.21342
5830427D03Rik		SubName: Full=Uncharacterized protein		2.21342
AK043935		Mus musculus 10 days neonate cortex cDNA, RIKEN full-length enriched library, clone:A830054G08 product:unclassifiable, full insert sequence		2.21342
AK047199		Mus musculus 10 days neonate cerebellum cDNA, RIKEN full-length enriched library, clone:B930034P18 product:unclassifiable, full insert sequence		2.21342
AK132720		Mus musculus adult male testis cDNA, RIKEN full-length enriched library, clone:1700030C12 product:unclassifiable, full insert sequence		2.21342
AK136722		Mus musculus adult male epididymis cDNA, RIKEN full-length enriched library, clone:9230102N05 product:unclassifiable, full insert sequence		2.21342
AK138849		Mus musculus adult male thymus cDNA, RIKEN full-length enriched library, clone:5830407M18 product:RIKEN cDNA 6330406I15 gene, full insert sequence		2.21342
Apela		Mus musculus apelin receptor early endogenous ligand (Apela), long non-coding RNA		2.21342
BC099513		Mus musculus 0 day neonate lung cDNA, RIKEN full-length enriched library, clone:E030030C15 product:unclassifiable, full insert sequence		2.21342
Cd209f	NM_026956	Mus musculus CD209f antigen (Cd209f), mRNA	69142	2.21342
Cd6	NM_001037801;NM_009852	Mus musculus CD6 antigen (Cd6)		2.21342
Ces2b	NM_198171	Mus musculus carboxyesterase 2B (Ces2b), mRNA		2.21342
Cldn8	NM_018778	Mus musculus claudin 8 (Cldn8), mRNA	54420	2.21342
Cma1	NM_010780	Mus musculus chymase 1, mast cell (Cma1), mRNA	17228	2.21342
Crabp1	NM_013496;NM_001284507	Mus musculus cellular retinoic acid binding protein I (Crabp1)		2.21342
Epgn	NM_053087	Mus musculus epithelial mitogen (Epgn), mRNA		2.21342
Fabp4	NM_024406	Mus musculus fatty acid binding protein 4, adipocyte (Fabp4), mRNA	11770	2.21342
Fshr	NM_013523	Mus musculus follicle stimulating hormone receptor (Fshr), mRNA	14309	2.21342
Gm10825		Mus musculus predicted gene 10825 (Gm10825), long non-coding RNA		2.21342
Gm11711	NM_199201	Mus musculus predicted gene 11711 (Gm11711), mRNA		2.21342
Gm1715		Mus musculus predicted gene 1715 (Gm1715), long non-coding RNA		2.21342
Gm20752		Mus musculus predicted gene, 20752 (Gm20752), long non-coding RNA		2.21342
Gm4975	NM_001195687	Mus musculus predicted gene 4975 (Gm4975), mRNA	244495	2.21342
Il5	NM_010558	Mus musculus interleukin 5 (Il5), mRNA	16191	2.21342
Kcna10	NM_001081140	Mus musculus potassium voltage-gated channel, shaker-related subfamily, member 10 (Kcna10), mRNA	242151	2.21342
Lilrb4	NM_013532	Mus musculus leukocyte immunoglobulin-like receptor, subfamily B, member 4 (Lilrb4), mRNA		2.21342
Mael	NM_175296	Mus musculus maelstrom homolog (Drosophila) (Mael), mRNA	98558	2.21342
Manr		Mus musculus uncharacterized LOC102636083 (Manr), long non-coding RNA		2.21342
Mcoln3	NM_134160	Mus musculus mucolipin 3 (Mcoln3), mRNA	171166	2.21342
Nr1h4	NM_001163504;NM_009108;NM_001163700	Mus musculus nuclear receptor subfamily 1, group H, member 4 (Nr1h4)		2.21342
Olig3	NM_053008	Mus musculus oligodendrocyte transcription factor 3 (Olig3), mRNA	94222	2.21342
Pdcd1lg2	NM_021396	Mus musculus programmed cell death 1 ligand 2 (Pdcd1lg2), mRNA		2.21342
Plbd1	NM_025806	Mus musculus phospholipase B domain containing 1 (Plbd1), mRNA		2.21342
Pzp	NM_007376	Mus musculus pregnancy zone protein (Pzp), mRNA	11287	2.21342
R3hdml	NM_001099331	Mus musculus R3H domain containing-like (R3hdml), mRNA	100043899	2.21342
Saa2	NM_011314	Mus musculus serum amyloid A 2 (Saa2), mRNA	20209	2.21342
Serpinb11	NM_025867	Mus musculus serine (or cysteine) peptidase inhibitor, clade B (ovalbumin), member 11 (Serpinb11), mRNA	66957	2.21342
Serpinb2	NM_001174170;NM_011111	Mus musculus serine (or cysteine) peptidase inhibitor, clade B, member 2 (Serpinb2)		2.21342
Slamf7	NM_144539	Mus musculus SLAM family member 7 (Slamf7), mRNA		2.21342
Stoml3	NM_153156	Mus musculus stomatin (Epb7.2)-like 3 (Stoml3), mRNA	229277	2.21342
Tsnaxip1	NM_024445	Mus musculus translin-associated factor X (Tsnax) interacting protein 1 (Tsnaxip1), mRNA		2.21342
Vmn1r32	NM_134170	Mus musculus vomeronasal 1 receptor 32 (Vmn1r32), mRNA		2.21342
Ms4a6b	NM_027209	Mus musculus membrane-spanning 4-domains, subfamily A, member 6B (Ms4a6b), mRNA	69774	2.20786
LOC100503280	NM_001251890	Mus musculus L antigen family member 3-like (LOC100503280), mRNA		2.20586
Dnah6	NM_001164669	Mus musculus dynein, axonemal, heavy chain 6 (Dnah6), mRNA	330355	2.19529
Lhx9	NM_001025565;NM_001042577;NM_010714	Mus musculus LIM homeobox protein 9 (Lhx9)	16876	2.18487
Cenpa	NM_007681	Mus musculus centromere protein A (Cenpa), mRNA	12615	2.18409
Fbxl22	NM_175206	Mus musculus F-box and leucine-rich repeat protein 22 (Fbxl22), mRNA	74165	2.18409
Endou	NM_008902;NM_001168693	Mus musculus endonuclease, polyU-specific (Endou)		2.16971
AK157531		Mus musculus 13 days embryo heart cDNA, RIKEN full-length enriched library, clone:D330037I11 product:unclassifiable, full insert sequence		2.15962
Traf1	NM_009421	Mus musculus TNF receptor-associated factor 1 (Traf1), mRNA	22029	2.15888
Cdhr3	NM_001024478	Mus musculus cadherin-related family member 3 (Cdhr3), mRNA		2.12282
Gm10863		Mus musculus predicted gene 10863 (Gm10863), long non-coding RNA		2.11707
M34473		Mus musculus adult male bone cDNA, RIKEN full-length enriched library, clone:9830118L20 product:unclassifiable, full insert sequence		2.10304
Kcnj13	NM_001110227	Mus musculus potassium inwardly-rectifying channel, subfamily J, member 13 (Kcnj13), mRNA	100040591	2.08334
AK179850		Mus musculus cDNA, clone:Y0G0105K04, strand:plus, reference:ENSEMBL:Mouse-Transcript-ENST:ENSMUST00000035279, based on BLAT search		2.07081
Bcl2a1d	NM_007536	Mus musculus B cell leukemia/lymphoma 2 related protein A1d (Bcl2a1d), mRNA	12047	2.07081
1700007B14Rik	NM_001164235;NM_027944	Mus musculus RIKEN cDNA 1700007B14 gene (1700007B14Rik)	71831	2.05954
A130077B15Rik		Mus musculus RIKEN cDNA A130077B15 gene (A130077B15Rik), long non-coding RNA		2.05954
Agtr1b	NM_175086	Mus musculus angiotensin II receptor, type 1b (Agtr1b), mRNA	11608	2.05954
AK053109		Mus musculus 0 day neonate lung cDNA, RIKEN full-length enriched library, clone:E030002M19 product:unclassifiable, full insert sequence		2.05954
Car9	NM_139305	Mus musculus carbonic anhydrase 9 (Car9), mRNA	230099	2.05954
Ccdc150	NM_030025	Mus musculus coiled-coil domain containing 150 (Ccdc150), mRNA	78016	2.05954
Gpr114	NM_001033468;NM_001145972	Mus musculus G protein-coupled receptor 114 (Gpr114)		2.05954
Igfbpl1	NM_018741	Mus musculus insulin-like growth factor binding protein-like 1 (Igfbpl1), mRNA	75426	2.05954
Impg1	NM_022016	Mus musculus interphotoreceptor matrix proteoglycan 1 (Impg1), mRNA	63859	2.05954
Krt12	NM_010661	Mus musculus keratin 12 (Krt12), mRNA	268482	2.05954
Myl2	NM_010861	Mus musculus myosin, light polypeptide 2, regulatory, cardiac, slow (Myl2), mRNA	17906	2.05954
Tmem79	NM_024246	Mus musculus transmembrane protein 79 (Tmem79), mRNA	71913	2.05954
Zic4	NM_009576	Mus musculus zinc finger protein of the cerebellum 4 (Zic4), mRNA	22774	2.05042
Zic1	NM_009573	Mus musculus zinc finger protein of the cerebellum 1 (Zic1), mRNA		2.00577
2900055J20Rik		Mus musculus RIKEN cDNA 2900055J20 gene (2900055J20Rik), long non-coding RNA		2.00381
5830444B04Rik		Mus musculus RIKEN cDNA 5830444B04 gene (5830444B04Rik)		2.00381
Lrrc71	NM_028971	Mus musculus leucine rich repeat containing 71 (Lrrc71), mRNA	74485	2.00381
Trpv6	NM_022413	Mus musculus transient receptor potential cation channel, subfamily V, member 6 (Trpv6), mRNA	64177	2.00381
Ccl28	NM_020279	Mus musculus chemokine (C-C motif) ligand 28 (Ccl28), mRNA	56838	1.97688
Nmur2	NM_153079	Mus musculus neuromedin U receptor 2 (Nmur2), mRNA	216749	1.97501
Rtp1	NM_001004151	Mus musculus receptor transporter protein 1 (Rtp1), mRNA	239766	1.97501
Dsc3	NM_007882	Mus musculus desmocollin 3 (Dsc3), mRNA	13507	1.95742
Erich5	NM_173421	Mus musculus glutamate rich 5 (Erich5), mRNA	239368	1.95742
Myo5c	NM_001081322	Mus musculus myosin VC (Myo5c), mRNA		1.95742
AK086911		Mus musculus 0 day neonate lung cDNA, RIKEN full-length enriched library, clone:E030010N08 product:unclassifiable, full insert sequence		1.94555
Aplnr	NM_011784	Mus musculus apelin receptor (Aplnr), mRNA	23796	1.93701
Rasl11a	NM_026864	Mus musculus RAS-like, family 11, member A (Rasl11a), mRNA		1.91103
Onecut3	NM_139226	Mus musculus one cut domain, family member 3 (Onecut3), mRNA	246086	1.90928
Iqcj	NM_177585	Mus musculus IQ motif containing J (Iqcj), mRNA	208426	1.89319
AK189633		Mus musculus cDNA, clone:Y0G0149N08, strand:plus, reference:ENSEMBL:Mouse-Transcript-ENST:ENSMUST00000024809, based on BLAT search		1.88044
Hydin	NM_172916	Mus musculus HYDIN, axonemal central pair apparatus protein (Hydin), mRNA		1.87789
AK017306		Mus musculus adult male hippocampus cDNA, RIKEN full-length enriched library, clone:2900001L02 product:unclassifiable, full insert sequence		1.85789
BC064103		Mus musculus carnitine deficiency-associated gene expressed in ventricle 3, mRNA (cDNA clone IMAGE:5374445), partial cds		1.85566
Acot10	NM_022816	Mus musculus acyl-CoA thioesterase 10 (Acot10), mRNA	64833	1.85557
6030407O03Rik		Mus musculus RIKEN cDNA 6030407O03 gene (6030407O03Rik), long non-coding RNA		1.84895
Akr1c13	NM_013778	Mus musculus aldo-keto reductase family 1, member C13 (Akr1c13), mRNA	27384	1.84895
Bhmt2	NM_022884	Mus musculus betaine-homocysteine methyltransferase 2 (Bhmt2), mRNA	64918	1.84895
Gm4951	NM_001033767	Mus musculus predicted gene 4951 (Gm4951), mRNA	240327	1.84895
Plscr5	NM_001195693	Mus musculus phospholipid scramblase family, member 5 (Plscr5), mRNA	100504689	1.84895
Aox3	NM_023617	Mus musculus aldehyde oxidase 3 (Aox3), mRNA	71724	1.83871
Rdh16	NM_009040	Mus musculus retinol dehydrogenase 16 (Rdh16), mRNA	19683	1.8362
C330021F23Rik	NM_001024728	Mus musculus RIKEN cDNA C330021F23 gene (C330021F23Rik), mRNA		1.83129
2610035F20Rik		Mus musculus RIKEN cDNA 2610035F20 gene (2610035F20Rik), long non-coding RNA		1.83096
8030423F21Rik		Mus musculus RIKEN cDNA 8030423F21 gene (8030423F21Rik), long non-coding RNA		1.83096
9130019P16Rik		Mus musculus RIKEN cDNA 9130019P16 gene (9130019P16Rik), long non-coding RNA		1.83096
A730090N16Rik		Mus musculus RIKEN cDNA A730090N16 gene (A730090N16Rik), long non-coding RNA		1.83096
AA543186		Mus musculus expressed sequence AA543186 (AA543186), long non-coding RNA		1.83096
Accsl	NM_001033452	Mus musculus 1-aminocyclopropane-1-carboxylate synthase (non-functional)-like (Accsl), mRNA		1.83096
AK006973		Mus musculus adult male testis cDNA, RIKEN full-length enriched library, clone:1700081N11 product:unclassifiable, full insert sequence		1.83096
AK041142		Mus musculus adult male aorta and vein cDNA, RIKEN full-length enriched library, clone:A530085H10 product:unclassifiable, full insert sequence		1.83096
AK168915		Mus musculus adult male epididymis cDNA, RIKEN full-length enriched library, clone:9230015F19 product:similar to Retinoblastoma-binding protein 1-related protein homolog [Mus musculus], full insert sequence		1.83096
AK169958		Mus musculus adult male pituitary gland cDNA, RIKEN full-length enriched library, clone:5330418N22 product:unclassifiable, full insert sequence		1.83096
Ccdc11	NM_028948	Mus musculus coiled-coil domain containing 11 (Ccdc11)		1.83096
Ccdc170	NM_001195672	Mus musculus coiled-coil domain containing 170 (Ccdc170), mRNA	100504234	1.83096
Cct6b	NM_009839	Mus musculus chaperonin containing Tcp1, subunit 6b (zeta) (Cct6b)	12467	1.83096
Cpa3	NM_007753	Mus musculus carboxypeptidase A3, mast cell (Cpa3), mRNA	12873	1.83096
Dlx3	NM_010055	Mus musculus distal-less homeobox 3 (Dlx3), mRNA	13393	1.83096
Dnaaf1	NM_026648	Mus musculus dynein, axonemal assembly factor 1 (Dnaaf1), mRNA	68270	1.83096
Gm10046		Mus musculus predicted gene 10046 (Gm10046), long non-coding RNA		1.83096
Gm20745		Mus musculus predicted gene, 20745 (Gm20745), long non-coding RNA		1.83096
Krtap17-1	NM_001099774	Mus musculus keratin associated protein 17-1 (Krtap17-1), mRNA	77914	1.83096
Pik3c2g	NM_207683;NM_011084	Mus musculus phosphatidylinositol 3-kinase, C2 domain containing, gamma polypeptide (Pik3c2g);SubName: Full=Phosphatidylinositol 4-phosphate 3-kinase C2 domain-containing subunit gamma; SubName: Full=Pik3c2g protein	18705	1.83096
Rab20	NM_011227	Mus musculus RAB20, member RAS oncogene family (Rab20), mRNA	19332	1.83096
Rln1	NM_011272	Mus musculus relaxin 1 (Rln1), mRNA	19773	1.83096
Slc5a1	NM_019810	Mus musculus solute carrier family 5 (sodium/glucose cotransporter), member 1 (Slc5a1), mRNA	20537	1.83096
Sptlc3	NM_175467	Mus musculus serine palmitoyltransferase, long chain base subunit 3 (Sptlc3), mRNA	228677	1.83096
Wnt2b	NM_009520	Mus musculus wingless related MMTV integration site 2b (Wnt2b), mRNA	22414	1.79589
Speer4a	NM_029376	Mus musculus spermatogenesis associated glutamate (E)-rich protein 4a (Speer4a), mRNA	75657	1.79379
AK208136		Mus musculus cDNA, clone:Y1G0103G24, strand:minus, reference:ENSEMBL:Mouse-Transcript-ENST:ENSMUST00000028135, based on BLAT search		1.78635
DQ715729		Mus musculus adult male medulla oblongata cDNA, RIKEN full-length enriched library, clone:6330403M08 product:unclassifiable, full insert sequence		1.7835
Gm14393	NM_001085546	Mus musculus predicted gene 14393 (Gm14393), mRNA	664987	1.78127
Gm4788	NM_001029977;NM_001160303;NM_001160304	Mus musculus predicted gene 4788 (Gm4788)	214403	1.78127
Ttn	NM_011652;NM_028004	Mus musculus titin (Ttn)		1.7805
1700001J03Rik	NM_001008547	Mus musculus RIKEN cDNA 1700001J03 gene (1700001J03Rik), mRNA	69282	1.77617
1700017N19Rik	NM_001081246	Mus musculus RIKEN cDNA 1700017N19 gene (1700017N19Rik), mRNA	66605	1.77617
1700071M16Rik		Mus musculus RIKEN cDNA 1700071M16 gene (1700071M16Rik)		1.77617
1700101E01Rik	NM_001166705	Mus musculus RIKEN cDNA 1700101E01 gene (1700101E01Rik), mRNA	329375	1.77617
1810019J16Rik	NM_133707;NM_001083916	Mus musculus RIKEN cDNA 1810019J16 gene (1810019J16Rik)	69073	1.77617
4930404H11Rik		Mus musculus RIKEN cDNA 4930404H11 gene (4930404H11Rik), long non-coding RNA		1.77617
4930483J18Rik		Mus musculus RIKEN cDNA 4930483J18 gene (4930483J18Rik), long non-coding RNA		1.77617
4933405L10Rik	NM_027655	Mus musculus RIKEN cDNA 4933405L10 gene (4933405L10Rik), mRNA	71046	1.77617
5430421N21Rik	NM_001201323	Mus musculus RIKEN cDNA 5430421N21 gene (5430421N21Rik), mRNA	100126226	1.77617
Adam28	NM_183366;NM_010082;NM_001048175	Mus musculus a disintegrin and metallopeptidase domain 28 (Adam28)		1.77617
Adipoq	NM_009605	Mus musculus adiponectin, C1Q and collagen domain containing (Adipoq), mRNA	11450	1.77617
Agrp	NM_007427;NM_001271806	Mus musculus agouti related protein (Agrp)		1.77617
AI427809		Mus musculus expressed sequence AI427809 (AI427809)		1.77617
AK020087		Mus musculus 13 days embryo male testis cDNA, RIKEN full-length enriched library, clone:6030497E13 product:kinesin family member 5B, full insert sequence		1.77617
AK020680		Mus musculus 16 days neonate cerebellum cDNA, RIKEN full-length enriched library, clone:9630015K15 product:unclassifiable, full insert sequence		1.77617
AK034519		Mus musculus adult male diencephalon cDNA, RIKEN full-length enriched library, clone:9330210C06 product:unclassifiable, full insert sequence		1.77617
AK038880		Mus musculus adult male hypothalamus cDNA, RIKEN full-length enriched library, clone:A230071N21 product:unclassifiable, full insert sequence		1.77617
AK040640		Mus musculus adult male aorta and vein cDNA, RIKEN full-length enriched library, clone:A530001N23 product:unclassifiable, full insert sequence		1.77617
AK040737		Mus musculus adult male aorta and vein cDNA, RIKEN full-length enriched library, clone:A530021N07 product:hypothetical protein, full insert sequence		1.77617
AK040967		Mus musculus adult male aorta and vein cDNA, RIKEN full-length enriched library, clone:A530052F04 product:unclassifiable, full insert sequence		1.77617
AK041267		Mus musculus adult male aorta and vein cDNA, RIKEN full-length enriched library, clone:A530095I10 product:unclassifiable, full insert sequence		1.77617
AK043331		Mus musculus 7 days neonate cerebellum cDNA, RIKEN full-length enriched library, clone:A730085P08 product:unclassifiable, full insert sequence		1.77617
AK047309		Mus musculus 10 days neonate cerebellum cDNA, RIKEN full-length enriched library, clone:B930047N14 product:unclassifiable, full insert sequence		1.77617
AK051019		Mus musculus 9 days embryo whole body cDNA, RIKEN full-length enriched library, clone:D030055H07 product:unclassifiable, full insert sequence		1.77617
AK051864		Mus musculus 16 days embryo head cDNA, RIKEN full-length enriched library, clone:C130020P16 product:unclassifiable, full insert sequence		1.77617
AK084059		Mus musculus 12 days embryo spinal ganglion cDNA, RIKEN full-length enriched library, clone:D130080K17 product:unclassifiable, full insert sequence		1.77617
AK131831		Mus musculus 10 day old male pancreas cDNA, RIKEN full-length enriched library, clone:1810026N15 product:unclassifiable, full insert sequence		1.77617
AK144617		Mus musculus lung RCB-0558 LLC cDNA, RIKEN full-length enriched library, clone:G730010K09 product:unclassifiable, full insert sequence		1.77617
AK144834		Mus musculus lung RCB-0558 LLC cDNA, RIKEN full-length enriched library, clone:G730040D10 product:unclassifiable, full insert sequence		1.77617
AK158291		Mus musculus adult inner ear cDNA, RIKEN full-length enriched library, clone:F930101D04 product:unclassifiable, full insert sequence		1.77617
AK170353		Mus musculus NOD-derived CD11c +ve dendritic cells cDNA, RIKEN full-length enriched library, clone:F630116D22 product:unclassifiable, full insert sequence		1.77617
AK198984		Mus musculus cDNA, clone:Y0G0147O04, strand:unspecified		1.77617
Asic5	NM_021370	Mus musculus acid-sensing (proton-gated) ion channel family member 5 (Asic5), mRNA		1.77617
AU018091	NM_001004153	Mus musculus expressed sequence AU018091 (AU018091), mRNA	245128	1.77617
AU022751	NM_001033211;NM_001166433	Mus musculus expressed sequence AU022751 (AU022751)	102991	1.77617
Azgp1	NM_013478	Mus musculus alpha-2-glycoprotein 1, zinc (Azgp1), mRNA	12007	1.77617
BC032181		Mus musculus adult male epididymis cDNA, RIKEN full-length enriched library, clone:9230105K24 product:unclassifiable, full insert sequence		1.77617
BC042783		Mus musculus, clone IMAGE:3707531, mRNA		1.77617
BC048720		Mus musculus, clone IMAGE:6394252, mRNA		1.77617
BC114417		Mus musculus cDNA clone IMAGE:40040782		1.77617
BC147527	NM_001037925	Mus musculus cDNA sequence BC147527 (BC147527), mRNA	625360	1.77617
Bdkrb1	NM_007539	Mus musculus bradykinin receptor, beta 1 (Bdkrb1), mRNA	12061	1.77617
Capn13	NM_001033444	Mus musculus calpain 13 (Capn13), mRNA	381122	1.77617
Ccdc78	NM_001165929	Mus musculus coiled-coil domain containing 78 (Ccdc78), mRNA	381077	1.77617
Cd226	NM_001039149;NM_178687	Mus musculus CD226 antigen (Cd226)	225825	1.77617
Cd3d	NM_013487	Mus musculus CD3 antigen, delta polypeptide (Cd3d), mRNA	12500	1.77617
Ces1a	NM_001013764	Mus musculus carboxylesterase 1A (Ces1a), mRNA	244595	1.77617
Clec2h	NM_053165	Mus musculus C-type lectin domain family 2, member h (Clec2h), mRNA	94071	1.77617
Clrn2	NM_001163317	Mus musculus clarin 2 (Clrn2), mRNA	624224	1.77617
Cst8	NM_009978	Mus musculus cystatin 8 (cystatin-related epididymal spermatogenic) (Cst8), mRNA	13012	1.77617
Cxcl3	NM_203320	Mus musculus chemokine (C-X-C motif) ligand 3 (Cxcl3), mRNA	330122	1.77617
Cxcr6	NM_030712	Mus musculus chemokine (C-X-C motif) receptor 6 (Cxcr6), mRNA	80901	1.77617
Cyp2d26	NM_029562	Mus musculus cytochrome P450, family 2, subfamily d, polypeptide 26 (Cyp2d26), mRNA	76279	1.77617
Cyp4f39	NM_177307	Mus musculus cytochrome P450, family 4, subfamily f, polypeptide 39 (Cyp4f39), mRNA	320997	1.77617
D030045P18Rik		Mus musculus RIKEN cDNA D030045P18 gene (D030045P18Rik), long non-coding RNA		1.77617
Dapl1	NM_029723	Mus musculus death associated protein-like 1 (Dapl1), mRNA	76747	1.77617
Dbhos		Mus musculus dopamine beta hydroxylase, opposite strand (Dbhos), long non-coding RNA		1.77617
Dnm3os		Mus musculus dynamin 3, opposite strand (Dnm3os), long non-coding RNA		1.77617
Dytn	NM_001081658	Mus musculus dystrotelin (Dytn), mRNA	241073	1.77617
Eps8l3	NM_133867	Mus musculus EPS8-like 3 (Eps8l3), mRNA	99662	1.77617
Fam187b	NM_001242647;NM_175240	Mus musculus family with sequence similarity 187, member B (Fam187b)	76415	1.77617
Galr3	NM_015738	Mus musculus galanin receptor 3 (Galr3), mRNA	26912	1.77617
Gbx1	NM_015739	Mus musculus gastrulation brain homeobox 1 (Gbx1), mRNA	231044	1.77617
Gm16119		Mus musculus predicted gene 16119 (Gm16119)		1.77617
Gm19710		Mus musculus predicted gene, 19710 (Gm19710), long non-coding RNA		1.77617
Gm20756		Mus musculus predicted gene, 20756 (Gm20756), long non-coding RNA		1.77617
Gm3336	NM_001195253	Mus musculus predicted gene 3336 (Gm3336), mRNA	100502950	1.77617
Gm5083		Mus musculus predicted gene 5083 (Gm5083), long non-coding RNA		1.77617
Gm5177		Mus musculus predicted pseudogene 5177 (Gm5177), non-coding RNA		1.77617
Gm5622	NM_001013816	Mus musculus predicted gene 5622 (Gm5622), mRNA	434459	1.77617
Gm609	NM_001005854	Mus musculus predicted gene 609 (Gm609), mRNA	208166	1.77617
Gnat2	NM_008141	Mus musculus guanine nucleotide binding protein, alpha transducing 2 (Gnat2), mRNA	14686	1.77617
Gp1ba	NM_010326	Mus musculus glycoprotein 1b, alpha polypeptide (Gp1ba), mRNA		1.77617
Ibsp	NM_008318	Mus musculus integrin binding sialoprotein (Ibsp), mRNA	15891	1.77617
Il22	NM_016971	Mus musculus interleukin 22 (Il22), mRNA	50929	1.77617
Iltifb	NM_054079	Mus musculus interleukin 10-related T cell-derived inducible factor beta (Iltifb), mRNA	116849	1.77617
Klk7	NM_011872	Mus musculus kallikrein related-peptidase 7 (chymotryptic, stratum corneum) (Klk7), mRNA	23993	1.77617
Krt78	NM_212487	Mus musculus keratin 78 (Krt78), mRNA	332131	1.77617
Lmod2	NM_053098	Mus musculus leiomodin 2 (cardiac) (Lmod2), mRNA	93677	1.77617
Lsmem1	NM_001033437	Mus musculus leucine-rich single-pass membrane protein 1 (Lsmem1), mRNA		1.77617
Ltb4r2	NM_020490	Mus musculus leukotriene B4 receptor 2 (Ltb4r2), mRNA		1.77617
Mageb1	NM_031171;NM_010759	Mus musculus melanoma antigen, family B, 1 (Mageb1), mRNA	17146	1.77617
Mb	NM_001164048;NM_001164047;NM_013593	Mus musculus myoglobin (Mb)	17189	1.77617
Mcpt4	NM_010779	Mus musculus mast cell protease 4 (Mcpt4), mRNA	17227	1.77617
Mef2b	NM_008578;NM_001045484	Mus musculus myocyte enhancer factor 2B (Mef2b)	17259	1.77617
Mfsd6l	NM_146004	Mus musculus major facilitator superfamily domain containing 6-like (Mfsd6l), mRNA	215723	1.77617
Morn3	NM_029112	Mus musculus MORN repeat containing 3 (Morn3), mRNA		1.77617
Mrgprb1	NM_205810	Mus musculus MAS-related GPR, member B1 (Mrgprb1), mRNA	233231	1.77617
Ms4a4b	NM_021718	Mus musculus membrane-spanning 4-domains, subfamily A, member 4B (Ms4a4b), mRNA	60361	1.77617
Nanos3	NM_194059	Mus musculus nanos homolog 3 (Drosophila) (Nanos3), mRNA		1.77617
Napsa	NM_008437	Mus musculus napsin A aspartic peptidase (Napsa), mRNA		1.77617
Nme9	NM_001165957	Mus musculus NME/NM23 family member 9 (Nme9), mRNA		1.77617
Nppb	NM_008726;NM_001287348	Mus musculus natriuretic peptide type B (Nppb)		1.77617
Obp2b	NM_001099301	Mus musculus odorant binding protein 2B (Obp2b), mRNA	383678	1.77617
Pdcd1	NM_008798	Mus musculus programmed cell death 1 (Pdcd1), mRNA	18566	1.77617
Podnl1	NM_001013384	Mus musculus podocan-like 1 (Podnl1), mRNA	244550	1.77617
Psg17	NM_007677	Mus musculus pregnancy specific glycoprotein 17 (Psg17), mRNA	26437	1.77617
Qrfp	NM_183424	Mus musculus pyroglutamylated RFamide peptide (Qrfp), mRNA	227717	1.77617
Rpl39l	NM_026594	Mus musculus ribosomal protein L39-like (Rpl39l), mRNA		1.77617
Sct	NM_011328;NM_001287171	Mus musculus secretin (Sct)	20287	1.77617
Sec1	NM_001271578	Mus musculus secretory blood group 1 (Sec1), mRNA		1.77617
Sh2d1a	NM_011364	Mus musculus SH2 domain protein 1A (Sh2d1a), mRNA		1.77617
Sirpb1a	NM_001002898	Mus musculus signal-regulatory protein beta 1A (Sirpb1a)		1.77617
Sla2	NM_029983	Mus musculus Src-like-adaptor 2 (Sla2), mRNA	77799	1.77617
Slc15a5	NM_177787	Mus musculus solute carrier family 15, member 5 (Slc15a5), mRNA	277898	1.77617
Sp5	NM_022435	Mus musculus trans-acting transcription factor 5 (Sp5), mRNA	64406	1.77617
Spata22	NM_001045531	Mus musculus spermatogenesis associated 22 (Spata22), mRNA	380709	1.77617
Stat4	NM_011487	Mus musculus signal transducer and activator of transcription 4 (Stat4), mRNA		1.77617
Tbx21	NM_019507	Mus musculus T-box 21 (Tbx21), mRNA	57765	1.77617
Tgm1	NM_001161714;NM_019984;NM_001161715	Mus musculus transglutaminase 1, K polypeptide (Tgm1)	21816	1.77617
Tlr8	NM_133212	Mus musculus toll-like receptor 8 (Tlr8), mRNA	170744	1.77617
Tslp	NM_021367	Mus musculus thymic stromal lymphopoietin (Tslp)	53603	1.77617
Ucn3	NM_031250	Mus musculus urocortin 3 (Ucn3), mRNA		1.77617
Wdr38	NM_029687	Mus musculus WD repeat domain 38 (Wdr38), mRNA	76646	1.77617
Zcchc5	NM_199468	Mus musculus zinc finger, CCHC domain containing 5 (Zcchc5), mRNA		1.77617
Zfp345	NM_001034900	Mus musculus zinc finger protein 345 (Zfp345), mRNA	545471	1.77617
Zp1	NM_009580	Mus musculus zona pellucida glycoprotein 1 (Zp1), mRNA	22786	1.77617
Zp3	NM_011776	Mus musculus zona pellucida glycoprotein 3 (Zp3), mRNA	22788	1.77617
Pth2r	NM_139270	Mus musculus parathyroid hormone 2 receptor (Pth2r), mRNA	213527	1.77177
Rxfp2	NM_080468;NM_001289564;NM_001289566	Mus musculus relaxin/insulin-like family peptide receptor 2 (Rxfp2)		1.74475
Slc12a8	NM_134251;NM_001083902	Mus musculus solute carrier family 12 (potassium/chloride transporters), member 8 (Slc12a8)		1.73797
Adh1	NM_007409	Mus musculus alcohol dehydrogenase 1 (class I) (Adh1), mRNA	11522	1.73041
BC048943	NM_001127685	Mus musculus cDNA sequence BC048943 (BC048943), mRNA	217874	1.73041
Fcna	NM_007995	Mus musculus ficolin A (Fcna), mRNA	14133	1.73041
Wnt10a	NM_009518	Mus musculus wingless related MMTV integration site 10a (Wnt10a), mRNA	22409	1.73041
Ptpn3	NM_011207	Mus musculus protein tyrosine phosphatase, non-receptor type 3 (Ptpn3), mRNA	545622	1.7243
Cnn1	NM_009922	Mus musculus calponin 1 (Cnn1), mRNA		1.72367
Sox3	NM_009237	Mus musculus SRY (sex determining region Y)-box 3 (Sox3), mRNA	20675	1.72367
Cldn19	NM_153105;NM_001038590	Mus musculus claudin 19 (Cldn19)	242653	1.70162
4930451C15Rik	NM_001145435;NM_029053	Mus musculus RIKEN cDNA 4930451C15 gene (4930451C15Rik)	74685	1.6951
AK158612		Mus musculus 10 days neonate cortex cDNA, RIKEN full-length enriched library, clone:A830036E02 product:unclassifiable, full insert sequence		1.69326
Il11ra2	NM_001099348	Mus musculus interleukin 11 receptor, alpha chain 2 (Il11ra2), mRNA	16158	1.68659
Gm18853		Mus musculus predicted gene, 18853 (Gm18853), non-coding RNA		1.68399
AU040972		Mus musculus expressed sequence AU040972 (AU040972), long non-coding RNA		1.67544
C1qtnf7	NM_001135172;NM_175425	Mus musculus C1q and tumor necrosis factor related protein 7 (C1qtnf7)	109323	1.67544
Calml4	NM_138304;NM_001102468	Mus musculus calmodulin-like 4 (Calml4)		1.67544
Casp4	NM_007609	Mus musculus caspase 4, apoptosis-related cysteine peptidase (Casp4), mRNA	12363	1.67544
Ccdc155	NM_201374	Mus musculus coiled-coil domain containing 155 (Ccdc155), mRNA	384619	1.67544
Hipk4	NM_001033315	Mus musculus homeodomain interacting protein kinase 4 (Hipk4), mRNA	233020	1.67544
Il23a	NM_031252	Mus musculus interleukin 23, alpha subunit p19 (Il23a), mRNA	83430	1.67544
Tcf24	NM_001285425	Mus musculus transcription factor 24 (Tcf24), mRNA	100039596	1.67544
Tdo2	NM_019911	Mus musculus tryptophan 2,3-dioxygenase (Tdo2), mRNA	56720	1.67544
Tmem212	NM_001164437	Mus musculus transmembrane protein 212 (Tmem212), mRNA	208613	1.67544
Tmem72	NM_178768	Mus musculus transmembrane protein 72 (Tmem72), mRNA	319776	1.67544
Zbp1	NM_021394;NM_001139519	Mus musculus Z-DNA binding protein 1 (Zbp1)	58203	1.67544
AK036547		Mus musculus adult male bone cDNA, RIKEN full-length enriched library, clone:9830132M16 product:arachidonate 5-lipoxygenase activating protein, full insert sequence		1.65416
Ccdc135	NM_001042715	Mus musculus coiled-coil domain containing 135 (Ccdc135), mRNA	330830	1.65416
Dnah11	NM_010060	Mus musculus dynein, axonemal, heavy chain 11 (Dnah11), mRNA		1.65416
F5	NM_007976	Mus musculus coagulation factor V (F5), mRNA	14067	1.65416
Crh	NM_205769	Mus musculus corticotropin releasing hormone (Crh), mRNA		1.65149
Pabpc5	NM_053114	Mus musculus poly(A) binding protein, cytoplasmic 5 (Pabpc5), mRNA	93728	1.64492
AK209947		Mus musculus cDNA, clone:Y0G0144O10, strand:minus, reference:ENSEMBL:Mouse-Transcript-ENST:ENSMUST00000031262, based on BLAT search		1.6428
Gpr35	NM_001271766;NM_001104529;NM_022320	Mus musculus G protein-coupled receptor 35 (Gpr35)	64095	1.63976
Epsti1	NM_178825;NM_029495	Mus musculus epithelial stromal interaction 1 (breast) (Epsti1)	108670	1.60917
Tfap2b	NM_001286340;NM_009334;NM_001025305	Mus musculus transcription factor AP-2 beta (Tfap2b)		1.60272
Dmbx1	NM_001025567;NM_130865	Mus musculus diencephalon/mesencephalon homeobox 1 (Dmbx1)	140477	1.60093
AK217986		Mus musculus cDNA, clone:Y2G0104L19, strand:minus, reference:ENSEMBL:Mouse-Transcript-ENST:ENSMUST00000021698, based on BLAT search		1.59604
9630028B13Rik		Mus musculus RIKEN cDNA 9630028B13 gene (9630028B13Rik), long non-coding RNA		1.59057
Aldoart1	NM_001199270	Mus musculus aldolase 1 A, retrogene 1 (Aldoart1), mRNA	353204	1.59057
Cdh26	NM_198656	Mus musculus cadherin-like 26 (Cdh26)	381409	1.59057
Efcab11	NM_030172	Mus musculus EF-hand calcium binding domain 11 (Efcab11), mRNA		1.59057
Pgam2	NM_018870	Mus musculus phosphoglycerate mutase 2 (Pgam2), mRNA	56012	1.59057
Sebox	NM_008759	Mus musculus SEBOX homeobox (Sebox), mRNA		1.59057
Lef1	NM_010703;NM_001276402;NM_001276403	Mus musculus lymphoid enhancer binding factor 1 (Lef1)		1.58366
Wnt9a	NM_139298	Mus musculus wingless-type MMTV integration site 9A (Wnt9a), mRNA		1.5665
Gm10408	NM_001256501	Mus musculus predicted gene 10408 (Gm10408), mRNA	320333	1.56182
1700020L24Rik	NM_025492	Mus musculus RIKEN cDNA 1700020L24 gene (1700020L24Rik), mRNA	66330	1.55922
1700109H08Rik	NM_029843	Mus musculus RIKEN cDNA 1700109H08 gene (1700109H08Rik), mRNA		1.55922
4930432E11Rik		SubName: Full=Protein 4930432E11Rik		1.55922
Acsm3	NM_212441;NM_212442;NM_016870	Mus musculus acyl-CoA synthetase medium-chain family member 3 (Acsm3)	20216	1.55922
AK039256		Mus musculus adult male spinal cord cDNA, RIKEN full-length enriched library, clone:A330008G14 product:unclassifiable, full insert sequence		1.55922
AK039960		RecName: Full=Uncharacterized protein C12orf55 homolog		1.55922
AK085625		Mus musculus 0 day neonate kidney cDNA, RIKEN full-length enriched library, clone:D630048D13 product:unclassifiable, full insert sequence		1.55922
AK157916		Mus musculus adult inner ear cDNA, RIKEN full-length enriched library, clone:F930007J22 product:unclassifiable, full insert sequence		1.55922
Anxa8	NM_013473;NM_001281845	Mus musculus annexin A8 (Anxa8)	11752	1.55922
Asb15	NM_080847	Mus musculus ankyrin repeat and SOCS box-containing 15 (Asb15), mRNA	78910	1.55922
BC099561		Mus musculus adult male testis cDNA, RIKEN full-length enriched library, clone:1700021L22 product:unclassifiable, full insert sequence		1.55922
Brs3	NM_009766	Mus musculus bombesin-like receptor 3 (Brs3), mRNA	12209	1.55922
C1qtnf3	NM_030888;NM_001204134	Mus musculus C1q and tumor necrosis factor related protein 3 (C1qtnf3)	81799	1.55922
Ccdc33	NM_029212;NM_001166282	Mus musculus coiled-coil domain containing 33 (Ccdc33)	382077	1.55922
Ccl11	NM_011330	Mus musculus chemokine (C-C motif) ligand 11 (Ccl11), mRNA	20292	1.55922
Cd209b	NM_001287211;NM_001037800;NM_026972	Mus musculus CD209b antigen (Cd209b)	69165	1.55922
Cilp2	NM_026818	Mus musculus cartilage intermediate layer protein 2 (Cilp2), mRNA	68709	1.55922
Clec12a	NM_177686	Mus musculus C-type lectin domain family 12, member a (Clec12a), mRNA	232413	1.55922
Dpt	NM_019759	Mus musculus dermatopontin (Dpt), mRNA	56429	1.55922
F9	NM_007979	Mus musculus coagulation factor IX (F9), mRNA	14071	1.55922
Fgf16	NM_030614	Mus musculus fibroblast growth factor 16 (Fgf16), mRNA	80903	1.55922
Gm3086		Mus musculus predicted gene 3086 (Gm3086), non-coding RNA		1.55922
Gprc5a	NM_181444	Mus musculus G protein-coupled receptor, family C, group 5, member A (Gprc5a), mRNA	232431	1.55922
Igf2os		Mus musculus insulin-like growth factor 2, opposite strand (Igf2os), antisense RNA		1.55922
Mgarp	NM_026358	Mus musculus mitochondria localized glutamic acid rich protein (Mgarp)	67749	1.55922
Odf3l2	NM_001033473	Mus musculus outer dense fiber of sperm tails 3-like 2 (Odf3l2), mRNA		1.55922
Orc1	NM_011015	Mus musculus origin recognition complex, subunit 1 (Orc1), mRNA	18392	1.55922
Pabpc1l	NM_001114079	Mus musculus poly(A) binding protein, cytoplasmic 1-like (Pabpc1l), mRNA	381404	1.55922
Pif1	NM_172453	Mus musculus PIF1 5'-to-3' DNA helicase homolog (S. cerevisiae) (Pif1), mRNA		1.55922
Rgs9bp	NM_145840	Mus musculus regulator of G-protein signalling 9 binding protein (Rgs9bp), mRNA	243923	1.55922
Skor2	NM_001109743	Mus musculus SKI family transcriptional corepressor 2 (Skor2), mRNA	664805	1.55922
Troap	NM_001162506;NM_030159	Mus musculus trophinin associated protein (Troap)		1.55922
Wdr86	NM_001081441	Mus musculus WD repeat domain 86 (Wdr86), mRNA;SubName: Full=Putative uncharacterized protein		1.55922
AK177718		Mus musculus cDNA, clone:Y0G0103O06, strand:plus, reference:ENSEMBL:Mouse-Transcript-ENST:ENSMUST00000029686, based on BLAT search		1.55588
Rbm46	NM_001277170	Mus musculus RNA binding motif protein 46 (Rbm46), mRNA	633285	1.54347
Pdyn	NM_018863;NM_001286502	Mus musculus prodynorphin (Pdyn)	18610	1.53823
Gm13212	NM_001205101	Mus musculus predicted gene 13212 (Gm13212), mRNA	433801	1.53792
2610528A11Rik	NM_001206684	Mus musculus RIKEN cDNA 2610528A11 gene (2610528A11Rik), mRNA	70045	1.53704
AK014209		Mus musculus 13 days embryo head cDNA, RIKEN full-length enriched library, clone:3110053B16 product:similar to HIPPOCALCIN-LIKE 1 [Mus musculus], full insert sequence		1.53484
BC035044	NM_001254947;NM_001254946	Mus musculus cDNA sequence BC035044 (BC035044)	232406	1.50746
Rps19-ps3		Mus musculus ribosomal protein S19, pseudogene 3 (Rps19-ps3), non-coding RNA		1.50703
Vmn2r86	NM_001103365	Mus musculus vomeronasal 2, receptor 86 (Vmn2r86), mRNA	625109	1.49512
AK039108		Mus musculus adult male hypothalamus cDNA, RIKEN full-length enriched library, clone:A230097C02 product:unclassifiable, full insert sequence		1.49472
Gm6194		Mus musculus predicted gene 6194 (Gm6194), non-coding RNA		1.48935
Fmod	NM_021355	Mus musculus fibromodulin (Fmod), mRNA	14264	1.48627
Usp43	NM_173754	Mus musculus ubiquitin specific peptidase 43 (Usp43)		1.4859
1500017E21Rik		Mus musculus RIKEN cDNA 1500017E21 gene (1500017E21Rik), long non-coding RNA		1.47817
2810408A11Rik	NM_027419	Mus musculus RIKEN cDNA 2810408A11 gene (2810408A11Rik), mRNA	70419	1.47817
AK038933		Mus musculus adult male colon cDNA, RIKEN full-length enriched library, clone:9030207K14 product:unclassifiable, full insert sequence		1.47817
AK136863		Mus musculus adult male diencephalon cDNA, RIKEN full-length enriched library, clone:9330105L01 product:unclassifiable, full insert sequence		1.47817
AK153821		Mus musculus 2 days neonate thymus thymic cells cDNA, RIKEN full-length enriched library, clone:C920006G16 product:hypothetical protein, full insert sequence		1.47817
Casc5	NM_029617	Mus musculus cancer susceptibility candidate 5 (Casc5), mRNA	76464	1.47817
Esco2	NM_028039	Mus musculus establishment of cohesion 1 homolog 2 (S. cerevisiae) (Esco2), mRNA	71988	1.47817
F2rl1	NM_007974	Mus musculus coagulation factor II (thrombin) receptor-like 1 (F2rl1), mRNA	14063	1.47817
Fcgr4	NM_144559	Mus musculus Fc receptor, IgG, low affinity IV (Fcgr4), mRNA	246256	1.47817
Foxc2	NM_013519	Mus musculus forkhead box C2 (Foxc2), mRNA	14234	1.47817
Kdelr3	NM_134090	Mus musculus KDEL (Lys-Asp-Glu-Leu) endoplasmic reticulum protein retention receptor 3 (Kdelr3), mRNA	105785	1.47817
Pabpc4l	NM_001101479	Mus musculus poly(A) binding protein, cytoplasmic 4-like (Pabpc4l), mRNA	241989	1.47817
Uox	NM_009474	Mus musculus urate oxidase (Uox), mRNA	22262	1.47817
Uts2r	NM_145440	Mus musculus urotensin 2 receptor (Uts2r), mRNA	217369	1.47817
Dnah10	NM_019536	Mus musculus dynein, axonemal, heavy chain 10 (Dnah10), mRNA	56087	1.47793
Wdr16	NM_027963	Mus musculus WD repeat domain 16 (Wdr16), mRNA	71860	1.47322
Atf3	NM_007498	Mus musculus activating transcription factor 3 (Atf3), mRNA	11910	1.45266
Cbln2	NM_172633	Mus musculus cerebellin 2 precursor protein (Cbln2), mRNA	12405	1.43796
1700016K19Rik	NM_198637	Mus musculus RIKEN cDNA 1700016K19 gene (1700016K19Rik), mRNA	74230	1.43571
AA465934		Mus musculus expressed sequence AA465934 (AA465934), long non-coding RNA		1.43571
C130050O18Rik	NM_177000	Mus musculus RIKEN cDNA C130050O18 gene (C130050O18Rik), mRNA		1.43571
Cd300e	NM_172050	Mus musculus CD300e antigen (Cd300e), mRNA	217306	1.43571
Cpa6	NM_001289497;NM_177834	Mus musculus carboxypeptidase A6 (Cpa6)	329093	1.43571
Gm10640		Mus musculus predicted gene 10640 (Gm10640), long non-coding RNA		1.43571
Serinc2	NM_001253386;NM_172702	Mus musculus serine incorporator 2 (Serinc2)	230779	1.43571
Myb	NM_001198914;NM_010848	Mus musculus myeloblastosis oncogene (Myb)	17863	1.41255
AK139445		Mus musculus 10 days neonate cortex cDNA, RIKEN full-length enriched library, clone:A830086M05 product:hypothetical protein, full insert sequence		1.40956
Folr1	NM_001252553;NM_001252554;NM_008034;NM_001252552	Mus musculus folate receptor 1 (adult) (Folr1)	14275	1.40956
Ttll6	NM_172799	Mus musculus tubulin tyrosine ligase-like family, member 6 (Ttll6), mRNA		1.40956
Amy2a4	NM_001042711	Mus musculus amylase 2a4 (Amy2a4), mRNA		1.40551
Cd74	NM_001042605;NM_010545	Mus musculus CD74 antigen (invariant polypeptide of major histocompatibility complex, class II antigen-associated) (Cd74)	16149	1.40112
AK220021		Mus musculus cDNA, clone:Y2G0104H22, strand:plus, reference:ENSEMBL:Mouse-Transcript-ENST:ENSMUST00000030635, based on BLAT search		1.39494
DQ687153		SubName: Full=Putative uncharacterized protein; Flags: Fragment;Mus musculus 10 days neonate cerebellum cDNA, RIKEN full-length enriched library, clone:B930035O06 product:unclassifiable, full insert sequence		1.39185
Il4i1	NM_010215	Mus musculus interleukin 4 induced 1 (Il4i1), mRNA		1.39185
AF064781		SubName: Full=Putative uncharacterized protein; Flags: Fragment		1.38556
AK049536		Mus musculus 7 days embryo whole body cDNA, RIKEN full-length enriched library, clone:C430020H24 product:hypothetical KRAB box containing protein, full insert sequence;Mus musculus putative REX-2 mRNA, complete cds;Mus musculus 10 days embryo whole body cDNA, RIKEN full-length enriched library, clone:2610036A22 product:weakly similar to BC39498_3 [Homo sapiens], full insert sequence		1.38556
AK144771		Mus musculus adult male spinal cord cDNA, RIKEN full-length enriched library, clone:A330005C06 product:unclassifiable, full insert sequence		1.37905
Tpo	NM_009417	Mus musculus thyroid peroxidase (Tpo), mRNA	22018	1.37905
AK163710		Mus musculus 10 days neonate cortex cDNA, RIKEN full-length enriched library, clone:A830037L14 product:unclassifiable, full insert sequence	68842	1.37477
AK149000		Mus musculus 2 days neonate sympathetic ganglion cDNA, RIKEN full-length enriched library, clone:7120441D17 product:unclassifiable, full insert sequence		1.36937
Gm21119	NM_001270553	Mus musculus predicted gene, 21119 (Gm21119), mRNA	100861668	1.36337
Pcdha8	NM_201243	Mus musculus protocadherin alpha 8 (Pcdha8), mRNA		1.36326
Pira6	NM_001289428;NM_011093;NM_001166672;NM_008848	Mus musculus paired-Ig-like receptor A6 (Pira6)	18722	1.36027
1700020D05Rik	NM_023781	Mus musculus RIKEN cDNA 1700020D05 gene (1700020D05Rik), mRNA	75555	1.3465
Slc38a5	NM_172479	Mus musculus solute carrier family 38, member 5 (Slc38a5), mRNA	209837	1.34505
AK040233		Mus musculus 0 day neonate thymus cDNA, RIKEN full-length enriched library, clone:A430079O22 product:hypothetical protein, full insert sequence		1.34482
Plekhg1	NM_001033253;NM_001159942	Mus musculus pleckstrin homology domain containing, family G (with RhoGef domain) member 1 (Plekhg1)	213783	1.34299
Aoc3	NM_009675	Mus musculus amine oxidase, copper containing 3 (Aoc3), mRNA	11754	1.33989
Tpx2	NM_001141976;NM_001141975;NM_028109;NM_001141977;NM_001141978	Mus musculus TPX2, microtubule-associated protein homolog (Xenopus laevis) (Tpx2)		1.33944
Gm5431	NM_001024230	Mus musculus predicted gene 5431 (Gm5431), mRNA	432555	1.33299
AK131895		Mus musculus adult male liver tumor cDNA, RIKEN full-length enriched library, clone:C730033F21 product:unclassifiable, full insert sequence		1.33286
Nptx2	NM_016789	Mus musculus neuronal pentraxin 2 (Nptx2), mRNA	53324	1.32807
Sp7	NM_130458	Mus musculus Sp7 transcription factor 7 (Sp7), mRNA		1.31988
Serpinb1b	NM_173052	Mus musculus serine (or cysteine) peptidase inhibitor, clade B, member 1b (Serpinb1b), mRNA	282663	1.30805
Gm13051	NM_001037926	Mus musculus predicted gene 13051 (Gm13051), mRNA	626316	1.30079
AK218936		Mus musculus cDNA, clone:Y2G0131P17, strand:plus, reference:ENSEMBL:Mouse-Transcript-ENST:ENSMUST00000038973, based on BLAT search		1.2999
Arsj	NM_173451	Mus musculus arylsulfatase J (Arsj), mRNA	271970	1.29214
Lamc2	NM_008485	Mus musculus laminin, gamma 2 (Lamc2), mRNA	16782	1.29175
AK030561		Mus musculus adult male pituitary gland cDNA, RIKEN full-length enriched library, clone:5330432B20 product:unclassifiable, full insert sequence		1.29132
Angpt2	NM_007426	Mus musculus angiopoietin 2 (Angpt2), mRNA	11601	1.29083
Qrfpr	NM_198192	Mus musculus pyroglutamylated RFamide peptide receptor (Qrfpr), mRNA	229214	1.29028
Abcc12	NM_172912	Mus musculus ATP-binding cassette, sub-family C (CFTR/MRP), member 12 (Abcc12), mRNA	244562	1.28605
BC049966		Mus musculus cDNA, clone:Y2G0106L02, strand:minus, reference:ENSEMBL:Mouse-Transcript-ENST:ENSMUST00000039655, based on BLAT search;Mus musculus activated spleen cDNA, RIKEN full-length enriched library, clone:F830036K09 product:synaptotagmin-like 3, full insert sequence		1.28146
Asprv1	NM_026414	Mus musculus aspartic peptidase, retroviral-like 1 (Asprv1), mRNA	67855	1.28096
Klhl40	NM_028202	Mus musculus kelch-like 40 (Klhl40), mRNA	72330	1.28096
Disc1	NM_174854;NM_174853	Mus musculus disrupted in schizophrenia 1 (Disc1)	244667	1.27829
Gm4371		Mus musculus predicted gene 4371 (Gm4371), non-coding RNA		1.27829
Odf3b	NM_001013022	Mus musculus outer dense fiber of sperm tails 3B (Odf3b), mRNA	70113	1.27829
Ppl	NM_008909	Mus musculus periplakin (Ppl), mRNA		1.27829
AK013680		Mus musculus adult male hippocampus cDNA, RIKEN full-length enriched library, clone:2900053O20 product:unclassifiable, full insert sequence		1.27473
Ebi3	NM_015766	Mus musculus Epstein-Barr virus induced gene 3 (Ebi3), mRNA	50498	1.27473
Pcdh12	NM_017378	Mus musculus protocadherin 12 (Pcdh12), mRNA	53601	1.27473
Sec14l3	NM_001029937	Mus musculus SEC14-like 3 (S. cerevisiae) (Sec14l3), mRNA	380683	1.27473
AK136780		Mus musculus adult male diencephalon cDNA, RIKEN full-length enriched library, clone:9330010N06 product:hypothetical protein, full insert sequence		1.26972
AK210685		Mus musculus cDNA, clone:Y0G0121E12, strand:unspecified		1.26972
Dtl	NM_029766	Mus musculus denticleless homolog (Drosophila) (Dtl), mRNA		1.26972
Exoc3l2		SubName: Full=Putative uncharacterized protein	74463	1.26972
AK030236		Mus musculus adult male testis cDNA, RIKEN full-length enriched library, clone:4933427G23 product:HYPOTHETICAL 21.8 KDA PROTEIN (BRMS2) (SIMILAR TO MITOCHONDRIAL RIBOSOMAL PROTEIN S4) homolog [Homo sapiens], full insert sequence		1.26685
Epha1	NM_023580	Mus musculus Eph receptor A1 (Epha1), mRNA		1.26219
Fam109b	NM_177391	Mus musculus family with sequence similarity 109, member B (Fam109b), mRNA		1.26219
Fam19a3	NM_183224	Mus musculus family with sequence similarity 19, member A3 (Fam19a3), mRNA	329731	1.26219
Gm12250	NM_001135115	Mus musculus predicted gene 12250 (Gm12250), mRNA		1.26219
Gpr152	NM_206973	Mus musculus G protein-coupled receptor 152 (Gpr152), mRNA	269053	1.26219
Gm10653		Mus musculus predicted gene 10653 (Gm10653), non-coding RNA		1.25468
4921511C04Rik		Mus musculus adult male testis cDNA, RIKEN full-length enriched library, clone:4921511C04 product:hypothetical protein, full insert sequence		1.24958
4930519F16Rik	NM_029170	Mus musculus RIKEN cDNA 4930519F16 gene (4930519F16Rik), mRNA		1.24958
AK019730		Mus musculus adult male hippocampus cDNA, RIKEN full-length enriched library, clone:2900053O20 product:unclassifiable, full insert sequence		1.24958
AK020506		Mus musculus 12 days embryo embryonic body between diaphragm region and neck cDNA, RIKEN full-length enriched library, clone:9430085M18 product:unclassifiable, full insert sequence		1.24958
Armc3	NM_001081083;NM_001271563;NM_001271564;NM_001271565	Mus musculus armadillo repeat containing 3 (Armc3)	70882	1.24958
BC033916		Mus musculus cDNA sequence BC033916 (BC033916), long non-coding RNA		1.24958
BC094917		Mus musculus RCB-0464 Meth-A cDNA, RIKEN full-length enriched library, clone:G430067O17 product:unclassifiable, full insert sequence		1.24958
BC100451	NM_021440	Mus musculus cDNA sequence BC100451 (BC100451), mRNA		1.24958
Bricd5	NM_175682	Mus musculus BRICHOS domain containing 5 (Bricd5), mRNA	319259	1.24958
Cdk15	NM_001033373	Mus musculus cyclin-dependent kinase 15 (Cdk15), mRNA		1.24958
Dmgdh	NM_028772	Mus musculus dimethylglycine dehydrogenase precursor (Dmgdh), mRNA	74129	1.24958
Fcrl1	NM_153090;NM_178165;NM_001136236	Mus musculus Fc receptor-like 1 (Fcrl1)	229499	1.24958
Gm14492		Mus musculus predicted gene 14492 (Gm14492), long non-coding RNA		1.24958
Gpr65	NM_008152	Mus musculus G-protein coupled receptor 65 (Gpr65), mRNA		1.24958
Gsdmc4	NM_028992	Mus musculus gasdermin C4 (Gsdmc4), mRNA	74548	1.24958
Hspb3	NM_019960	Mus musculus heat shock protein 3 (Hspb3), mRNA	56534	1.24958
Iyd	NM_027391	Mus musculus iodotyrosine deiodinase (Iyd), mRNA	70337	1.24958
Klb	NM_031180	Mus musculus klotho beta (Klb), mRNA	83379	1.24958
Klhdc7b	NM_001160178	Mus musculus kelch domain containing 7B (Klhdc7b), mRNA	546648	1.24958
Klrg1	NM_016970	Mus musculus killer cell lectin-like receptor subfamily G, member 1 (Klrg1), mRNA		1.24958
Milr1	NM_001271373;NM_001271374;NM_001033435;NM_001271372;NM_001271375	Mus musculus mast cell immunoglobulin like receptor 1 (Milr1)		1.24958
Plet1	NM_029639	Mus musculus placenta expressed transcript 1 (Plet1), mRNA	76509	1.24958
Ptx3	NM_008987	Mus musculus pentraxin related gene (Ptx3), mRNA	19288	1.24958
Rpe65	NM_029987	Mus musculus retinal pigment epithelium 65 (Rpe65), mRNA	19892	1.24958
Scd4	NM_183216	Mus musculus stearoyl-coenzyme A desaturase 4 (Scd4), mRNA	329065	1.24958
Sis	NM_001081137	Mus musculus sucrase isomaltase (alpha-glucosidase) (Sis), mRNA	69983	1.24958
Slc25a41	NM_175333	Mus musculus solute carrier family 25, member 41 (Slc25a41), mRNA	103775	1.24958
Tarm1	NM_177363	Mus musculus T cell-interacting, activating receptor on myeloid cells 1 (Tarm1), mRNA		1.24958
Col8a2	NM_199473	Mus musculus collagen, type VIII, alpha 2 (Col8a2), mRNA	329941	1.24422
AK083567		Mus musculus 9 days embryo whole body cDNA, RIKEN full-length enriched library, clone:D030046F20 product:unclassifiable, full insert sequence		1.22591
0610038B21Rik		Mus musculus RIKEN cDNA 0610038B21 gene (0610038B21Rik), long non-coding RNA		1.22412
1700120C14Rik		Mus musculus RIKEN cDNA 1700120C14 gene (1700120C14Rik), long non-coding RNA		1.22412
1810034E14Rik		Mus musculus RIKEN cDNA 1810034E14 gene (1810034E14Rik), long non-coding RNA		1.22412
A930001A20Rik		Mus musculus RIKEN cDNA A930001A20 gene (A930001A20Rik)		1.22412
Acnat1	NM_001164565	Mus musculus acyl-coenzyme A amino acid N-acyltransferase 1 (Acnat1), mRNA	230161	1.22412
AK012238		Mus musculus 11 days embryo whole body cDNA, RIKEN full-length enriched library, clone:2700012I20 product:unclassifiable, full insert sequence		1.22412
AK016731		Mus musculus adult male testis cDNA, RIKEN full-length enriched library, clone:4933407N21 product:RIKEN cDNA 4933424M12 gene, full insert sequence		1.22412
AK043075		Mus musculus 7 days neonate cerebellum cDNA, RIKEN full-length enriched library, clone:A730053D01 product:unclassifiable, full insert sequence		1.22412
AK080631		Mus musculus 10 days neonate cortex cDNA, RIKEN full-length enriched library, clone:A830033E09 product:unclassifiable, full insert sequence		1.22412
AK132765		Mus musculus adult male testis cDNA, RIKEN full-length enriched library, clone:4922505H01 product:unclassifiable, full insert sequence		1.22412
AK138658		Mus musculus adult male spinal cord cDNA, RIKEN full-length enriched library, clone:A330094G03 product:hypothetical protein, full insert sequence		1.22412
AK144823		Mus musculus lung RCB-0558 LLC cDNA, RIKEN full-length enriched library, clone:G730038I02 product:unclassifiable, full insert sequence		1.22412
AK158810		Mus musculus visual cortex cDNA, RIKEN full-length enriched library, clone:K430330N23 product:unclassifiable, full insert sequence		1.22412
AK179786		Mus musculus adult male testis cDNA, RIKEN full-length enriched library, clone:4930404F20 product:hypothetical protein, full insert sequence		1.22412
Ascl4	NM_001163614	Mus musculus achaete-scute complex homolog 4 (Drosophila) (Ascl4), mRNA	67341	1.22412
Aurkc	NM_020572;NM_001080965;NM_001080966	Mus musculus aurora kinase C (Aurkc)		1.22412
BC018473		Mus musculus cDNA sequence BC018473 (BC018473), long non-coding RNA		1.22412
BC051019	NM_001040700	Mus musculus cDNA sequence BC051019 (BC051019), mRNA	57355	1.22412
Catsper3	NM_029772;NM_001252487;NM_001252488	Mus musculus cation channel, sperm associated 3 (Catsper3)	76856	1.22412
Cdca5	NM_026410	Mus musculus cell division cycle associated 5 (Cdca5), mRNA	67849	1.22412
Cox7b2	NM_030052	Mus musculus cytochrome c oxidase subunit VIIb2 (Cox7b2), mRNA	78174	1.22412
Cpz	NM_153107	Mus musculus carboxypeptidase Z (Cpz), mRNA	242939	1.22412
Cyp26a1	NM_007811	Mus musculus cytochrome P450, family 26, subfamily a, polypeptide 1 (Cyp26a1), mRNA	13082	1.22412
Cyp2f2	NM_007817	Mus musculus cytochrome P450, family 2, subfamily f, polypeptide 2 (Cyp2f2), mRNA	13107	1.22412
Cytip	NM_139200	Mus musculus cytohesin 1 interacting protein (Cytip), mRNA	227929	1.22412
Ddx43	NM_001191044	Mus musculus DEAD (Asp-Glu-Ala-Asp) box polypeptide 43 (Ddx43), mRNA	100048658	1.22412
Fam169b	NM_001013811	Mus musculus family with sequence similarity 169, member B (Fam169b), mRNA		1.22412
Fcgbp	NM_001122603	Mus musculus Fc fragment of IgG binding protein (Fcgbp), mRNA		1.22412
Gfy	NM_001195255	Mus musculus golgi-associated olfactory signaling regulator (Gfy), mRNA	100039953	1.22412
Gjd3	NM_178596	Mus musculus gap junction protein, delta 3 (Gjd3), mRNA	353155	1.22412
Gm1653		Mus musculus predicted gene 1653 (Gm1653), long non-coding RNA		1.22412
Gm16853		Mus musculus predicted gene, 16853 (Gm16853), long non-coding RNA		1.22412
Gm17745		Mus musculus predicted gene, 17745 (Gm17745), long non-coding RNA		1.22412
Gm20324		Mus musculus predicted gene, 20324 (Gm20324), long non-coding RNA		1.22412
Gm5089		Mus musculus predicted gene 5089 (Gm5089)		1.22412
Gm5134	NM_198635	Mus musculus predicted gene 5134 (Gm5134), mRNA	333669	1.22412
Ihh	NM_010544	Mus musculus Indian hedgehog (Ihh), mRNA	16147	1.22412
Il21	NM_021782	Mus musculus interleukin 21 (Il21)	60505	1.22412
M13680		Mouse Ig active mu-chain mutant C-region mRNA, exons 3 and 4, from mutant 102 derived from hybridoma PC7		1.22412
Mgst2	NM_174995	Mus musculus microsomal glutathione S-transferase 2 (Mgst2), mRNA		1.22412
Mybph	NM_016749	Mus musculus myosin binding protein H (Mybph), mRNA	53311	1.22412
Npffr2	NM_133192	Mus musculus neuropeptide FF receptor 2 (Npffr2), mRNA	104443	1.22412
Otop3	NM_027132	Mus musculus otopetrin 3 (Otop3), mRNA	69602	1.22412
Pax1	NM_008780	Mus musculus paired box 1 (Pax1), mRNA	18503	1.22412
Pax6os1		Mus musculus paired box 6 opposite strand 1 (Pax6os1), long non-coding RNA		1.22412
Pde6b	NM_008806	Mus musculus phosphodiesterase 6B, cGMP, rod receptor, beta polypeptide (Pde6b), mRNA	18587	1.22412
Pyhin1	NM_175026	Mus musculus pyrin and HIN domain family, member 1 (Pyhin1), mRNA		1.22412
Rab25	NM_016899	Mus musculus RAB25, member RAS oncogene family (Rab25), mRNA	53868	1.22412
Slc22a12	NM_009203	Mus musculus solute carrier family 22 (organic anion/cation transporter), member 12 (Slc22a12), mRNA		1.22412
Slc9a4	NM_177084	Mus musculus solute carrier family 9 (sodium/hydrogen exchanger), member 4 (Slc9a4), mRNA	110895	1.22412
Slc9b1	NM_028946	Mus musculus solute carrier family 9, subfamily B (NHA1, cation proton antiporter 1), member 1 (Slc9b1), mRNA		1.22412
Taf7l	NM_028958	Mus musculus TAF7-like RNA polymerase II, TATA box binding protein (TBP)-associated factor (Taf7l), mRNA	74469	1.22412
Tcfl5	NM_178254	Mus musculus transcription factor-like 5 (basic helix-loop-helix) (Tcfl5), mRNA		1.22412
Tsx	NM_009440	Mus musculus testis specific X-linked gene (Tsx), mRNA	22127	1.22412
Ucn2	NM_145077	Mus musculus urocortin 2 (Ucn2), mRNA	171530	1.22412
Wdr72	NM_001033500	Mus musculus WD repeat domain 72 (Wdr72), mRNA	546144	1.22412
Xirp1	NM_011724	Mus musculus xin actin-binding repeat containing 1 (Xirp1), mRNA	22437	1.22412
BC086906		Mus musculus adult female placenta cDNA, RIKEN full-length enriched library, clone:1600017I02 product:similar to KRUPPEL-RELATED ZINC FINGER PROTEIN F80-L [Mus musculus], full insert sequence		1.2227
Tcrb		Mus musculus mRNA for T cell receptor beta chain, partial cds, clone:pXTL84;Mus musculus T-cell receptor beta chain (TCRB) mRNA, partial cds;Mus musculus clone HCgp39.DR4-15.0 T cell receptor beta chain (Tcrb) mRNA, partial cds;Mus musculus T cell receptor V8.1D1J1.2 beta chain mRNA, partial cds;RecName: Full=T-cell receptor beta chain V region 3H.25; Flags: Precursor;Mus musculus clone 114908252…		1.2227
Abi3bp	NM_001014424;NM_001014399;NM_001014423;NM_178790;NM_001014422	Mus musculus ABI gene family, member 3 (NESH) binding protein (Abi3bp)		1.2218
Gpr4	NM_175668	Mus musculus G protein-coupled receptor 4 (Gpr4), mRNA		1.22022
Hpn	NM_001276269;NM_008281;NM_001110252	Mus musculus hepsin (Hpn)	15451	1.21839
Gimap3	NM_031247	Mus musculus GTPase, IMAP family member 3 (Gimap3), mRNA	83408	1.21699
Grid2ip	NM_001159321;NM_133355	Mus musculus glutamate receptor, ionotropic, delta 2 (Grid2) interacting protein 1 (Grid2ip)	170935	1.21519
Pkp2	NM_026163	Mus musculus plakophilin 2 (Pkp2), mRNA	67451	1.21422
Bok	NM_016778	Mus musculus BCL2-related ovarian killer protein (Bok), mRNA	51800	1.21413
Col13a1	NM_007731	Mus musculus collagen, type XIII, alpha 1 (Col13a1), mRNA	12817	1.21002
Sycp3	NM_011517	Mus musculus synaptonemal complex protein 3 (Sycp3), mRNA		1.21002
AK186242		Mus musculus cDNA, clone:Y0G0136L13, strand:minus, reference:ENSEMBL:Mouse-Transcript-ENST:ENSMUST00000042235, based on BLAT search		1.20763
AK080383		Mus musculus 3 days neonate thymus cDNA, RIKEN full-length enriched library, clone:A630085P15 product:unclassifiable, full insert sequence		1.20685
Gm16294		Mus musculus predicted gene 16294 (Gm16294), long non-coding RNA		1.19974
Ngf	NM_001112698;NM_013609	Mus musculus nerve growth factor (Ngf)	18049	1.19974
Ptpn20	NM_008978	Mus musculus protein tyrosine phosphatase, non-receptor type 20 (Ptpn20), mRNA	19256	1.19974
Adamts15	NM_001024139	Mus musculus a disintegrin-like and metallopeptidase (reprolysin type) with thrombospondin type 1 motif, 15 (Adamts15), mRNA	235130	1.19393
1500015O10Rik	NM_024283	Mus musculus RIKEN cDNA 1500015O10 gene (1500015O10Rik), mRNA	78896	1.18679
Gm10635		Mus musculus predicted gene 10635 (Gm10635), long non-coding RNA		1.18679
Mylk4	NM_001166030	Mus musculus myosin light chain kinase family, member 4 (Mylk4), mRNA	238564	1.18679
Nsl1	NM_198654	Mus musculus NSL1, MIND kinetochore complex component, homolog (S. cerevisiae) (Nsl1), mRNA	381318	1.18679
5031410I06Rik	NM_207657	Mus musculus RIKEN cDNA 5031410I06 gene (5031410I06Rik), mRNA	381622	1.18649
Tnfrsf22	NM_023680	Mus musculus tumor necrosis factor receptor superfamily, member 22 (Tnfrsf22), mRNA	79202	1.17158
6720483E21Rik		Mus musculus RIKEN cDNA 6720483E21 gene (6720483E21Rik), long non-coding RNA		1.16997
A630033H20Rik	NM_175442;NM_001122596;NM_001122595	Mus musculus RIKEN cDNA A630033H20 gene (A630033H20Rik)	213438	1.16997
Clec18a	NM_181549	Mus musculus C-type lectin domain family 18, member A (Clec18a), mRNA		1.16997
Ildr1	NM_001285788;NM_134109;NM_001285791	Mus musculus immunoglobulin-like domain containing receptor 1 (Ildr1)		1.16997
Tspear	NM_001287074	Mus musculus thrombospondin type laminin G domain and EAR repeats (Tspear), mRNA	252974	1.16997
Mapk15	NM_177922	Mus musculus mitogen-activated protein kinase 15 (Mapk15), mRNA	332110	1.16068
Psmb9	NM_013585	Mus musculus proteasome (prosome, macropain) subunit, beta type 9 (large multifunctional peptidase 2) (Psmb9), mRNA	16912	1.16068
AK181663		Mus musculus adult male pituitary gland cDNA, RIKEN full-length enriched library, clone:5330428K09 product:kinesin family member 3C, full insert sequence		1.16051
Tm6sf2	NM_181540	Mus musculus transmembrane 6 superfamily member 2 (Tm6sf2), mRNA	107770	1.15684
AK148282		Mus musculus B16 F10Y cells cDNA, RIKEN full-length enriched library, clone:G370077A18 product:hypothetical protein, full insert sequence		1.15361
AK048672		Mus musculus RNA for germline small RNA gsRNA35, complete sequence		1.14796
Synpo2	NM_080451	Mus musculus synaptopodin 2 (Synpo2), mRNA	118449	1.14754
AI839979		Mus musculus expressed sequence AI839979 (AI839979), long non-coding RNA		1.14725
AK021377		Mus musculus 12 days embryo embryonic body between diaphragm region and neck cDNA, RIKEN full-length enriched library, clone:9430065F17 product:hypothetical protein, full insert sequence		1.14725
AK028951		Mus musculus 10, 11 days embryo whole body cDNA, RIKEN full-length enriched library, clone:2810047C21 product:weakly similar to MSZF87 (FRAGMENT) [Mus musculus], full insert sequence		1.14725
Dcdc5		SubName: Full=Dcdc5 protein; SubName: Full=Doublecortin domain containing 5		1.14725
Dynlrb2	NM_029297	Mus musculus dynein light chain roadblock-type 2 (Dynlrb2), mRNA		1.14725
Ifi27l2a	NM_029803;NM_001281830	Mus musculus interferon, alpha-inducible protein 27 like 2A (Ifi27l2a)	76933	1.14725
Myom3	NM_001085509	Mus musculus myomesin family, member 3 (Myom3), mRNA	242702	1.14725
Ska3	NM_198605	Mus musculus spindle and kinetochore associated complex subunit 3 (Ska3), mRNA		1.14725
Vmn1r90	NM_001244031	Mus musculus vomeronasal 1 receptor 90 (Vmn1r90), mRNA	627280	1.14725
Wdr95	NM_029440	Mus musculus WD40 repeat domain 95 (Wdr95), mRNA	381693	1.14725
1110028F11Rik		Mus musculus RIKEN cDNA 1110028F11 gene (1110028F11Rik), long non-coding RNA		1.14573
1110059M19Rik	NM_026841	Mus musculus RIKEN cDNA 1110059M19 gene (1110059M19Rik), mRNA	68800	1.14573
1300017J02Rik	NM_027918	Mus musculus RIKEN cDNA 1300017J02 gene (1300017J02Rik), mRNA	71775	1.14573
1600010M07Rik		Mus musculus RIKEN cDNA 1600010M07 gene (1600010M07Rik), long non-coding RNA		1.14573
1600015I10Rik	NM_001081273	Mus musculus RIKEN cDNA 1600015I10 gene (1600015I10Rik), mRNA	69761	1.14573
1600027J07Rik		Mus musculus RIKEN cDNA 1600027J07 gene (1600027J07Rik), long non-coding RNA		1.14573
1700011E24Rik	NM_029298	Mus musculus RIKEN cDNA 1700011E24 gene (1700011E24Rik), mRNA	75467	1.14573
1700012P22Rik	NM_027056	Mus musculus RIKEN cDNA 1700012P22 gene (1700012P22Rik), mRNA	69364	1.14573
1700016D06Rik	NM_024271	Mus musculus RIKEN cDNA 1700016D06 gene (1700016D06Rik), mRNA	76413	1.14573
1700018A04Rik		Mus musculus RIKEN cDNA 1700018A04 gene (1700018A04Rik), long non-coding RNA		1.14573
1700018C11Rik	NM_029324	Mus musculus RIKEN cDNA 1700018C11 gene (1700018C11Rik), mRNA	75524	1.14573
1700020N01Rik		Mus musculus RIKEN cDNA 1700020N01 gene (1700020N01Rik), long non-coding RNA		1.14573
1700024G13Rik	NM_001034037	Mus musculus RIKEN cDNA 1700024G13 gene (1700024G13Rik), mRNA	67085	1.14573
1700057H15Rik		Mus musculus RIKEN cDNA 1700057H15 gene (1700057H15Rik), long non-coding RNA		1.14573
1700064M15Rik		Mus musculus RIKEN cDNA 1700064M15 gene (1700064M15Rik), long non-coding RNA		1.14573
1700094J05Rik		Mus musculus RIKEN cDNA 1700094J05 gene (1700094J05Rik), long non-coding RNA		1.14573
1700097N02Rik		Mus musculus RIKEN cDNA 1700097N02 gene (1700097N02Rik), long non-coding RNA		1.14573
1700125H20Rik	NM_028589	Mus musculus RIKEN cDNA 1700125H20 gene (1700125H20Rik), mRNA	73634	1.14573
1810007D17Rik		Mus musculus RIKEN cDNA 1810007D17 gene (1810007D17Rik), long non-coding RNA		1.14573
2010109A12Rik	NM_029363	Mus musculus RIKEN cDNA 2010109A12 gene (2010109A12Rik), mRNA	75610	1.14573
2310002L09Rik	NM_027104;NM_027981	Mus musculus RIKEN cDNA 2310002L09 gene (2310002L09Rik)	71886	1.14573
2310005A03Rik		Mus musculus RIKEN cDNA 2310005A03 gene (2310005A03Rik), long non-coding RNA		1.14573
2410012M07Rik	NM_028033	Mus musculus RIKEN cDNA 2410012M07 gene (2410012M07Rik), mRNA	71979	1.14573
2410088K16Rik		Mus musculus RIKEN cDNA 2410088K16 gene (2410088K16Rik), long non-coding RNA		1.14573
2810404M03Rik		Mus musculus RIKEN cDNA 2810404M03 gene (2810404M03Rik), long non-coding RNA		1.14573
2810433D01Rik		Mus musculus RIKEN cDNA 2810433D01 gene (2810433D01Rik), long non-coding RNA		1.14573
2900060B14Rik		Mus musculus RIKEN cDNA 2900060B14 gene (2900060B14Rik), long non-coding RNA		1.14573
3110079O15Rik	NM_028473	Mus musculus RIKEN cDNA 3110079O15 gene (3110079O15Rik), mRNA	73234	1.14573
3300005D01Rik		Mus musculus RIKEN cDNA 3300005D01 gene (3300005D01Rik)		1.14573
4732490B19Rik		Mus musculus RIKEN cDNA 4732490B19 gene (4732490B19Rik), long non-coding RNA		1.14573
4833427G06Rik	NM_177702	Mus musculus RIKEN cDNA 4833427G06 gene (4833427G06Rik), mRNA	235345	1.14573
4921501E09Rik	NM_001009544	Mus musculus RIKEN cDNA 4921501E09 gene (4921501E09Rik), mRNA	74042	1.14573
4921504E06Rik	NM_027600	Mus musculus RIKEN cDNA 4921504E06 gene (4921504E06Rik), mRNA	70909	1.14573
4921511I17Rik		Mus musculus RIKEN cDNA 4921511I17 gene (4921511I17Rik), long non-coding RNA		1.14573
4921525O09Rik		Mus musculus RIKEN cDNA 4921525O09 gene (4921525O09Rik), long non-coding RNA		1.14573
4922502N22Rik		Mus musculus RIKEN cDNA 4922502N22 gene (4922502N22Rik), long non-coding RNA		1.14573
4930402F06Rik	NM_001080709;NM_001272040	Mus musculus RIKEN cDNA 4930402F06 gene (4930402F06Rik)	74854	1.14573
4930402F11Rik		Mus musculus RIKEN cDNA 4930402F11 gene (4930402F11Rik), long non-coding RNA		1.14573
4930413G21Rik		Mus musculus RIKEN cDNA 4930413G21 gene (4930413G21Rik), long non-coding RNA		1.14573
4930432J09Rik		Mus musculus RIKEN cDNA 4930432J09 gene (4930432J09Rik), long non-coding RNA		1.14573
4930440I19Rik		Mus musculus RIKEN cDNA 4930440I19 gene (4930440I19Rik), long non-coding RNA		1.14573
4930503H13Rik		Mus musculus RIKEN cDNA 4930503H13 gene (4930503H13Rik), non-coding RNA		1.14573
4930519F09Rik		Mus musculus RIKEN cDNA 4930519F09 gene (4930519F09Rik), non-coding RNA		1.14573
4930524O08Rik		Mus musculus RIKEN cDNA 4930524O08 gene (4930524O08Rik), long non-coding RNA		1.14573
4930562F07Rik		Mus musculus RIKEN cDNA 4930562F07 gene (4930562F07Rik)		1.14573
4930563E18Rik		Mus musculus RIKEN cDNA 4930563E18 gene (4930563E18Rik), long non-coding RNA		1.14573
4930567H12Rik		Mus musculus RIKEN cDNA 4930567H12 gene (4930567H12Rik), long non-coding RNA		1.14573
4930578G10Rik		SubName: Full=Protein 4930578G10Rik		1.14573
4930593A02Rik		Mus musculus RIKEN cDNA 4930593A02 gene (4930593A02Rik), long non-coding RNA		1.14573
4931403E22Rik		Mus musculus RIKEN cDNA 4931403E22 gene (4931403E22Rik), long non-coding RNA		1.14573
4933406J08Rik	NM_028914	Mus musculus RIKEN cDNA 4933406J08 gene (4933406J08Rik), mRNA	74401	1.14573
4933417O13Rik		Mus musculus RIKEN cDNA 4933417O13 gene (4933417O13Rik), long non-coding RNA		1.14573
4933422A05Rik		Mus musculus RIKEN cDNA 4933422A05 gene (4933422A05Rik), long non-coding RNA		1.14573
5530401A14Rik		Mus musculus RIKEN cDNA 5530401A14 gene (5530401A14Rik), long non-coding RNA		1.14573
9030625G05Rik		Mus musculus RIKEN cDNA 9030625G05 gene (9030625G05Rik), long non-coding RNA		1.14573
9230102O04Rik		Mus musculus RIKEN cDNA 9230102O04 gene (9230102O04Rik), long non-coding RNA		1.14573
9230104L09Rik	NM_029960	Mus musculus RIKEN cDNA 9230104L09 gene (9230104L09Rik), mRNA	77705	1.14573
9230109A22Rik		SubName: Full=Protein 9230109A22Rik		1.14573
9330182O14Rik	NM_001256056	Mus musculus RIKEN cDNA 9330182O14 gene (9330182O14Rik), mRNA	328531	1.14573
9530053A07Rik	NM_001164655	Mus musculus RIKEN cDNA 9530053A07 gene (9530053A07Rik), mRNA	319482	1.14573
9930022D16Rik		SubName: Full=Protein 9930022D16Rik		1.14573
A1cf	NM_001081074	Mus musculus APOBEC1 complementation factor (A1cf), mRNA		1.14573
A4gnt	NM_001077424	Mus musculus alpha-1,4-N-acetylglucosaminyltransferase (A4gnt), mRNA	333424	1.14573
Acap1	NM_153788	Mus musculus ArfGAP with coiled-coil, ankyrin repeat and PH domains 1 (Acap1), mRNA		1.14573
Adam30	NM_027665	Mus musculus a disintegrin and metallopeptidase domain 30 (Adam30), mRNA	71078	1.14573
Adam34	NM_145745	Mus musculus a disintegrin and metallopeptidase domain 34 (Adam34), mRNA		1.14573
Adcy10	NM_173029	Mus musculus adenylate cyclase 10 (Adcy10), mRNA		1.14573
Ahsg	NM_001276450;NM_013465;NM_001276449	Mus musculus alpha-2-HS-glycoprotein (Ahsg)		1.14573
AK002748		Mus musculus adult male kidney cDNA, RIKEN full-length enriched library, clone:0610033M10 product:unclassifiable, full insert sequence		1.14573
AK005807		Mus musculus adult male testis cDNA, RIKEN full-length enriched library, clone:1700010A15 product:unclassifiable, full insert sequence		1.14573
AK006037		Mus musculus adult male testis cDNA, RIKEN full-length enriched library, clone:1700016J18 product:unclassifiable, full insert sequence		1.14573
AK006138		Mus musculus adult male testis cDNA, RIKEN full-length enriched library, clone:1700019P01 product:unclassifiable, full insert sequence		1.14573
AK006531		Mus musculus adult male testis cDNA, RIKEN full-length enriched library, clone:1700030C14 product:unclassifiable, full insert sequence		1.14573
AK008222		Mus musculus adult male small intestine cDNA, RIKEN full-length enriched library, clone:2010013B24 product:unclassifiable, full insert sequence		1.14573
AK008812		Mus musculus adult male stomach cDNA, RIKEN full-length enriched library, clone:2210403E17 product:phosphofructokinase, liver, B-type, full insert sequence		1.14573
AK012899		Mus musculus 10, 11 days embryo whole body cDNA, RIKEN full-length enriched library, clone:2810043G22 product:unclassifiable, full insert sequence		1.14573
AK015566		Mus musculus adult male testis cDNA, RIKEN full-length enriched library, clone:4930473H19 product:unclassifiable, full insert sequence		1.14573
AK016131		Mus musculus adult male testis cDNA, RIKEN full-length enriched library, clone:4930555J06 product:unclassifiable, full insert sequence		1.14573
AK017092		Mus musculus adult male testis cDNA, RIKEN full-length enriched library, clone:4933437C06 product:unclassifiable, full insert sequence		1.14573
AK019709		Mus musculus adult male testis cDNA, RIKEN full-length enriched library, clone:4930432H04 product:tachykinin 1, full insert sequence	21333	1.14573
AK028094		Mus musculus adult male testis cDNA, RIKEN full-length enriched library, clone:1700102D20 product:unclassifiable, full insert sequence		1.14573
AK028111		Mus musculus 10 day old male pancreas cDNA, RIKEN full-length enriched library, clone:1810009N23 product:unclassifiable, full insert sequence		1.14573
AK029418		Mus musculus 0 day neonate head cDNA, RIKEN full-length enriched library, clone:4833432I19 product:unclassifiable, full insert sequence	69938	1.14573
AK030770		Mus musculus 8 days embryo whole body cDNA, RIKEN full-length enriched library, clone:5730588L14 product:unclassifiable, full insert sequence		1.14573
AK035994		Mus musculus 16 days neonate cerebellum cDNA, RIKEN full-length enriched library, clone:9630025H21 product:hypothetical protein, full insert sequence		1.14573
AK039014		Mus musculus adult male hypothalamus cDNA, RIKEN full-length enriched library, clone:A230085I18 product:unclassifiable, full insert sequence		1.14573
AK039065		Mus musculus adult male hypothalamus cDNA, RIKEN full-length enriched library, clone:A230091N21 product:unclassifiable, full insert sequence		1.14573
AK039589		Mus musculus adult male spinal cord cDNA, RIKEN full-length enriched library, clone:A330068C15 product:unclassifiable, full insert sequence		1.14573
AK039608		Mus musculus adult male spinal cord cDNA, RIKEN full-length enriched library, clone:A330071G13 product:unclassifiable, full insert sequence		1.14573
AK039837		Mus musculus 0 day neonate thymus cDNA, RIKEN full-length enriched library, clone:A430017B15 product:unclassifiable, full insert sequence		1.14573
AK040202		Mus musculus 0 day neonate thymus cDNA, RIKEN full-length enriched library, clone:A430077D02 product:unclassifiable, full insert sequence		1.14573
AK042514		Mus musculus 3 days neonate thymus cDNA, RIKEN full-length enriched library, clone:A630098M21 product:unclassifiable, full insert sequence		1.14573
AK042845		Mus musculus 7 days neonate cerebellum cDNA, RIKEN full-length enriched library, clone:A730030D03 product:hypothetical protein, full insert sequence		1.14573
AK043922		Mus musculus 10 days neonate cortex cDNA, RIKEN full-length enriched library, clone:A830052F06 product:unclassifiable, full insert sequence		1.14573
AK043947		Mus musculus adult male testis cDNA, RIKEN full-length enriched library, clone:1700123J17 product:unclassifiable, full insert sequence		1.14573
AK050164		Mus musculus adult male liver tumor cDNA, RIKEN full-length enriched library, clone:C730024A12 product:unclassifiable, full insert sequence		1.14573
AK052226		Mus musculus 13 days embryo heart cDNA, RIKEN full-length enriched library, clone:D330010E15 product:unclassifiable, full insert sequence		1.14573
AK052627		Mus musculus 9 days embryo whole body cDNA, RIKEN full-length enriched library, clone:D030035A18 product:unclassifiable, full insert sequence		1.14573
AK052878		Mus musculus 16 days neonate heart cDNA, RIKEN full-length enriched library, clone:D830018J03 product:unclassifiable, full insert sequence		1.14573
AK053225		Mus musculus 0 day neonate lung cDNA, RIKEN full-length enriched library, clone:E030046B03 product:unclassifiable, full insert sequence		1.14573
AK076706		Mus musculus adult male testis cDNA, RIKEN full-length enriched library, clone:4930417H01 product:unclassifiable, full insert sequence		1.14573
AK076845		Mus musculus adult male testis cDNA, RIKEN full-length enriched library, clone:4930507A20 product:unclassifiable, full insert sequence		1.14573
AK077358		Mus musculus adult male pituitary gland cDNA, RIKEN full-length enriched library, clone:5330437G22 product:unclassifiable, full insert sequence		1.14573
AK077481		Mus musculus 8 days embryo whole body cDNA, RIKEN full-length enriched library, clone:5730420B04 product:unclassifiable, full insert sequence		1.14573
AK079675		Mus musculus 0 day neonate thymus cDNA, RIKEN full-length enriched library, clone:A430006M23 product:hypothetical protein, full insert sequence		1.14573
AK079938		Mus musculus adult male aorta and vein cDNA, RIKEN full-length enriched library, clone:A530016L01 product:unclassifiable, full insert sequence		1.14573
AK079994		Mus musculus adult male aorta and vein cDNA, RIKEN full-length enriched library, clone:A530041F07 product:unclassifiable, full insert sequence		1.14573
AK080352		Mus musculus 3 days neonate thymus cDNA, RIKEN full-length enriched library, clone:A630063H21 product:unclassifiable, full insert sequence		1.14573
AK082104		Mus musculus 7 days neonate cerebellum cDNA, RIKEN full-length enriched library, clone:A730020A14 product:unclassifiable, full insert sequence		1.14573
AK082514		Mus musculus 0 day neonate cerebellum cDNA, RIKEN full-length enriched library, clone:C230058J09 product:unclassifiable, full insert sequence		1.14573
AK082813		Mus musculus ES cells cDNA, RIKEN full-length enriched library, clone:C330026H20 product:unclassifiable, full insert sequence		1.14573
AK082862		Mus musculus 15 days embryo male testis cDNA, RIKEN full-length enriched library, clone:8030476K19 product:mitochondria located 1 homolog (human), full insert sequence		1.14573
AK083149		Mus musculus adult male hippocampus cDNA, RIKEN full-length enriched library, clone:C630017M21 product:synapsin I, full insert sequence		1.14573
AK083252		Mus musculus adult male hippocampus cDNA, RIKEN full-length enriched library, clone:C630031F20 product:unclassifiable, full insert sequence		1.14573
AK085274		Mus musculus 0 day neonate kidney cDNA, RIKEN full-length enriched library, clone:D630003O06 product:unclassifiable, full insert sequence		1.14573
AK085459		Mus musculus 0 day neonate kidney cDNA, RIKEN full-length enriched library, clone:D630029M15 product:unclassifiable, full insert sequence		1.14573
AK085881		Mus musculus 16 days neonate heart cDNA, RIKEN full-length enriched library, clone:D830023G23 product:unclassifiable, full insert sequence		1.14573
AK085891		Mus musculus 16 days neonate heart cDNA, RIKEN full-length enriched library, clone:D830024N08 product:unclassifiable, full insert sequence		1.14573
AK087755		Mus musculus adult male testis cDNA, RIKEN full-length enriched library, clone:4930597O21 product:unclassifiable, full insert sequence		1.14573
AK089118		Mus musculus 10 days neonate olfactory brain cDNA, RIKEN full-length enriched library, clone:E530001K10 product:unclassifiable, full insert sequence		1.14573
AK089375		Mus musculus B6-derived CD11 +ve dendritic cells cDNA, RIKEN full-length enriched library, clone:F730016I09 product:unclassifiable, full insert sequence		1.14573
AK089468		Mus musculus B6-derived CD11 +ve dendritic cells cDNA, RIKEN full-length enriched library, clone:F730035P03 product:hypothetical protein, full insert sequence		1.14573
AK089519		Mus musculus B6-derived CD11 +ve dendritic cells cDNA, RIKEN full-length enriched library, clone:F730044N15 product:unclassifiable, full insert sequence		1.14573
AK132687		Mus musculus adult male testis cDNA, RIKEN full-length enriched library, clone:4930544I03 product:unclassifiable, full insert sequence		1.14573
AK132847		Mus musculus adult male testis cDNA, RIKEN full-length enriched library, clone:4930505H01 product:hypothetical protein, full insert sequence		1.14573
AK132872		Mus musculus adult male testis cDNA, RIKEN full-length enriched library, clone:4930469F13 product:unclassifiable, full insert sequence		1.14573
AK134400		Mus musculus 0 day neonate eyeball cDNA, RIKEN full-length enriched library, clone:E130016K14 product:unclassifiable, full insert sequence		1.14573
AK138215		Mus musculus adult male hypothalamus cDNA, RIKEN full-length enriched library, clone:A230036L13 product:unclassifiable, full insert sequence		1.14573
AK138462		Mus musculus adult male spinal cord cDNA, RIKEN full-length enriched library, clone:A330016C21 product:unclassifiable, full insert sequence		1.14573
AK139461		Mus musculus 10 days neonate cortex cDNA, RIKEN full-length enriched library, clone:A830091N18 product:unclassifiable, full insert sequence		1.14573
AK139503		Mus musculus 2 cells egg cDNA, RIKEN full-length enriched library, clone:B020001O14 product:unclassifiable, full insert sequence		1.14573
AK139585		Mus musculus in vitro fertilized eggs cDNA, RIKEN full-length enriched library, clone:7420404C14 product:hypothetical protein, full insert sequence;Mus musculus in vitro fertilized eggs cDNA, RIKEN full-length enriched library, clone:7420438D24 product:unclassifiable, full insert sequence		1.14573
AK139813		Mus musculus in vitro fertilized eggs cDNA, RIKEN full-length enriched library, clone:7420455C01 product:unclassifiable, full insert sequence		1.14573
AK142386		Mus musculus 13 days embryo lung cDNA, RIKEN full-length enriched library, clone:D430032P18 product:unclassifiable, full insert sequence		1.14573
AK142431		Mus musculus 13 days embryo stomach cDNA, RIKEN full-length enriched library, clone:D530004E14 product:unclassifiable, full insert sequence		1.14573
AK144367		Mus musculus 0 day neonate cortex cDNA, RIKEN full-length enriched library, clone:G630041N23 product:unclassifiable, full insert sequence		1.14573
AK145161		Mus musculus mammary gland RCB-0527 Jyg-MC(B) cDNA, RIKEN full-length enriched library, clone:G930006F11 product:unclassifiable, full insert sequence		1.14573
AK145360		Mus musculus in vitro fertilized eggs cDNA, RIKEN full-length enriched library, clone:7420414K24 product:unclassifiable, full insert sequence		1.14573
AK154552		Mus musculus 10 days neonate cortex cDNA, RIKEN full-length enriched library, clone:A830008E24 product:unclassifiable, full insert sequence		1.14573
AK154587		Mus musculus NOD-derived CD11c +ve dendritic cells cDNA, RIKEN full-length enriched library, clone:F630049P04 product:unclassifiable, full insert sequence		1.14573
AK155141		Mus musculus NOD-derived CD11c +ve dendritic cells cDNA, RIKEN full-length enriched library, clone:F630203P03 product:unclassifiable, full insert sequence		1.14573
AK157456		Mus musculus activated spleen cDNA, RIKEN full-length enriched library, clone:F830217E06 product:unclassifiable, full insert sequence		1.14573
AK160416		Mus musculus adult male testis cDNA, RIKEN full-length enriched library, clone:4930405O22 product:unclassifiable, full insert sequence		1.14573
AK165804		Mus musculus adult male gall bladder cDNA, RIKEN full-length enriched library, clone:G630086B13 product:unclassifiable, full insert sequence		1.14573
AK169220		Mus musculus 17 days pregnant adult female amnion cDNA, RIKEN full-length enriched library, clone:I920034O18 product:unclassifiable, full insert sequence		1.14573
AK170464		Mus musculus 0 day neonate kidney cDNA, RIKEN full-length enriched library, clone:D630034K06 product:tumor necrosis factor receptor superfamily, member 1b, full insert sequence		1.14573
AK194371		Mus musculus cDNA, clone:Y0G0130F13, strand:unspecified		1.14573
AK201601		Mus musculus cDNA, clone:Y0G0109A03, strand:unspecified		1.14573
AK204365		Mus musculus cDNA, clone:Y1G0126B18, strand:unspecified		1.14573
AK206687		Mus musculus cDNA, clone:Y0G0106A05, strand:unspecified		1.14573
AK211096		Mus musculus cDNA, clone:Y0G0123A03, strand:unspecified		1.14573
AK211473		Mus musculus cDNA, clone:Y2G0121N23, strand:unspecified		1.14573
AK213749		Mus musculus cDNA, clone:Y0G0121K23, strand:unspecified		1.14573
AK214184		Mus musculus cDNA, clone:Y0G0105J22, strand:unspecified		1.14573
AK214683		Mus musculus cDNA, clone:Y2G0104L23, strand:minus, reference:ENSEMBL:Mouse-Transcript-ENST:ENSMUST00000034973, based on BLAT search		1.14573
AK215297		Mus musculus cDNA, clone:Y2G0124A16, strand:minus, reference:ENSEMBL:Mouse-Transcript-ENST:ENSMUST00000062658, based on BLAT search		1.14573
AK215960		Mus musculus cDNA, clone:Y0G0109E05, strand:plus, reference:ENSEMBL:Mouse-Transcript-ENST:ENSMUST00000066391, based on BLAT search		1.14573
AK217604		Mus musculus cDNA, clone:Y1G0105I17, strand:unspecified		1.14573
AK219146		Mus musculus cDNA, clone:Y2G0123M09, strand:plus, reference:ENSEMBL:Mouse-Transcript-ENST:ENSMUST00000023225, based on BLAT search		1.14573
Aldoart2	NM_001277340	Mus musculus aldolase 1 A, retrogene 2 (Aldoart2), mRNA	79459	1.14573
Amdhd1	NM_027908	Mus musculus amidohydrolase domain containing 1 (Amdhd1), mRNA	71761	1.14573
Ankrd33	NM_144790	Mus musculus ankyrin repeat domain 33 (Ankrd33), mRNA		1.14573
Apol10a	NM_177744	Mus musculus apolipoprotein L 10A (Apol10a), mRNA	245282	1.14573
Apom	NM_018816	Mus musculus apolipoprotein M (Apom), mRNA	55938	1.14573
Arid3c	NM_001252622;NM_001017362	Mus musculus AT rich interactive domain 3C (BRIGHT-like) (Arid3c)	550619	1.14573
Art2b	NM_019915	Mus musculus ADP-ribosyltransferase 2b (Art2b), mRNA	11872	1.14573
Astl	NM_172539	Mus musculus astacin-like metalloendopeptidase (M12 family) (Astl)	215095	1.14573
Atp1a4	NM_013734	Mus musculus ATPase, Na+/K+ transporting, alpha 4 polypeptide (Atp1a4), mRNA	27222	1.14573
AU021063		Mus musculus expressed sequence AU021063 (AU021063), long non-coding RNA		1.14573
Batf	NM_016767	Mus musculus basic leucine zipper transcription factor, ATF-like (Batf), mRNA	53314	1.14573
Batf2	NM_028967	Mus musculus basic leucine zipper transcription factor, ATF-like 2 (Batf2), mRNA	74481	1.14573
BC030398		Mus musculus 2 days pregnant adult female oviduct cDNA, RIKEN full-length enriched library, clone:E230013L22 product:unclassifiable, full insert sequence		1.14573
BC034902		Mus musculus adult male aorta and vein cDNA, RIKEN full-length enriched library, clone:A530021K05 product:unclassifiable, full insert sequence	319196	1.14573
BC042407		Mus musculus, clone IMAGE:4189480, mRNA		1.14573
BC048555		Mus musculus adult male testis cDNA, RIKEN full-length enriched library, clone:1700028E11 product:unclassifiable, full insert sequence		1.14573
BC048761		Mus musculus, clone IMAGE:6740693, mRNA		1.14573
BC049635	NM_177785	Mus musculus cDNA sequence BC049635 (BC049635), mRNA	277773	1.14573
BC082544		Mus musculus cDNA clone IMAGE:6820398		1.14573
BC100492		Mus musculus 15 days embryo male testis cDNA, RIKEN full-length enriched library, clone:8030474K03 product:hypothetical Type I antifreeze protein containing protein, full insert sequence	382231	1.14573
Bcas1os2		Mus musculus breast carcinoma amplified sequence 1, opposite strand 2 (Bcas1os2), long non-coding RNA		1.14573
Bcas3os2		Mus musculus breast carcinoma amplified sequence 3 opposite strand 2 (Bcas3os2), long non-coding RNA		1.14573
Bcmo1	NM_001163028;NM_021486	Mus musculus beta-carotene 15,15'-monooxygenase (Bcmo1)	63857	1.14573
Best2	NM_001130194	Mus musculus bestrophin 2 (Best2)		1.14573
BMH1		Mus musculus mRNA for Bmh1 transcript		1.14573
Bmp8a	NM_007558;NM_001256019	Mus musculus bone morphogenetic protein 8a (Bmp8a)	12163	1.14573
Bpifa1	NM_011126	Mus musculus BPI fold containing family A, member 1 (Bpifa1), mRNA	18843	1.14573
C030018K13Rik		Mus musculus RIKEN cDNA C030018K13 gene (C030018K13Rik)		1.14573
C130083M11Rik		Mus musculus RIKEN cDNA C130083M11 gene (C130083M11Rik), long non-coding RNA		1.14573
Cacng6	NM_133183	Mus musculus calcium channel, voltage-dependent, gamma subunit 6 (Cacng6), mRNA	54378	1.14573
Cby3		RecName: Full=Protein chibby homolog 3	76653	1.14573
Ccdc183	NM_029859	Mus musculus coiled-coil domain containing 183 (Ccdc183), mRNA	77058	1.14573
Ccdc27	NM_001033455	Mus musculus coiled-coil domain containing 27 (Ccdc27), mRNA	381580	1.14573
Ccr3	NM_009914	Mus musculus chemokine (C-C motif) receptor 3 (Ccr3), mRNA	12771	1.14573
Cd163l1	NM_172909	Mus musculus CD163 molecule-like 1 (Cd163l1), mRNA		1.14573
Cd177	NM_026862	Mus musculus CD177 antigen (Cd177), mRNA	68891	1.14573
Cd200r4	NM_207244	Mus musculus CD200 receptor 4 (Cd200r4), mRNA	239849	1.14573
Cd22	NM_009845;NM_001043317	Mus musculus CD22 antigen (Cd22)		1.14573
Cd28	NM_007642	Mus musculus CD28 antigen (Cd28), mRNA		1.14573
Cd7	NM_009854	Mus musculus CD7 antigen (Cd7), mRNA	12516	1.14573
Cdc20b	NM_001281487	Mus musculus cell division cycle 20B (Cdc20b), mRNA	238896	1.14573
Cdh3	NM_001037809;NM_007665	Mus musculus cadherin 3 (Cdh3)		1.14573
Cdhr4		SubName: Full=Putative uncharacterized protein		1.14573
Cdhr5	NM_001114322;NM_028069	Mus musculus cadherin-related family member 5 (Cdhr5)	72040	1.14573
Cdkn2a	NM_009877;NM_001040654	Mus musculus cyclin-dependent kinase inhibitor 2A (Cdkn2a)	12578	1.14573
Cdx1	NM_009880	Mus musculus caudal type homeobox 1 (Cdx1), mRNA	12590	1.14573
Ceacam10	NM_007675	Mus musculus carcinoembryonic antigen-related cell adhesion molecule 10 (Ceacam10), mRNA	26366	1.14573
Cldn20	NM_001101560	Mus musculus claudin 20 (Cldn20), mRNA	621628	1.14573
Cldn6	NM_018777	Mus musculus claudin 6 (Cldn6), mRNA		1.14573
Cldnd2	NM_028849	Mus musculus claudin domain containing 2 (Cldnd2), mRNA	74276	1.14573
Clec4g	NM_029465	Mus musculus C-type lectin domain family 4, member g (Clec4g), mRNA	75863	1.14573
Cpb2	NM_019775	Mus musculus carboxypeptidase B2 (plasma) (Cpb2), mRNA	56373	1.14573
Cphx2	NM_175342	Mus musculus cytoplasmic polyadenylated homeobox 2 (Cphx2), mRNA	105594	1.14573
Ctsw	NM_009985	Mus musculus cathepsin W (Ctsw), mRNA	13041	1.14573
Cxcr5	NM_007551	Mus musculus chemokine (C-X-C motif) receptor 5 (Cxcr5), mRNA	12145	1.14573
Cyct	NM_009989	Mus musculus cytochrome c, testis (Cyct), mRNA	13067	1.14573
D030040B21Rik		Mus musculus RIKEN cDNA D030040B21 gene (D030040B21Rik), long non-coding RNA		1.14573
D5Ertd605e		Mus musculus DNA segment, Chr 5, ERATO Doi 605, expressed (D5Ertd605e), long non-coding RNA		1.14573
D630029K05Rik		Mus musculus RIKEN cDNA D630029K05 gene (D630029K05Rik)		1.14573
D930015M05Rik		Mus musculus RIKEN cDNA D930015M05 gene (D930015M05Rik), long non-coding RNA		1.14573
Defb11	NM_139221	Mus musculus defensin beta 11 (Defb11), mRNA	246081	1.14573
Dnase2b	NM_019957	Mus musculus deoxyribonuclease II beta (Dnase2b), mRNA	56629	1.14573
Dntt	NM_009345;NM_001043228	Mus musculus deoxynucleotidyltransferase, terminal (Dntt)	21673	1.14573
Dpep3	NM_027960	Mus musculus dipeptidase 3 (Dpep3), mRNA	71854	1.14573
DQ551285		Mus musculus 12 days embryo spinal ganglion cDNA, RIKEN full-length enriched library, clone:D130086C21 product:unclassifiable, full insert sequence		1.14573
Duoxa1	NM_145395	Mus musculus dual oxidase maturation factor 1 (Duoxa1), mRNA	213696	1.14573
E330034G19Rik	NM_001033214	Mus musculus RIKEN cDNA E330034G19 gene (E330034G19Rik), mRNA	105418	1.14573
Ear2	NM_007895	Mus musculus eosinophil-associated, ribonuclease A family, member 2 (Ear2), mRNA	13587	1.14573
Edn2	NM_007902	Mus musculus endothelin 2 (Edn2), mRNA	13615	1.14573
Emr4	NM_139138	Mus musculus EGF-like module containing, mucin-like, hormone receptor-like sequence 4 (Emr4), mRNA	52614	1.14573
F2	NM_010168	Mus musculus coagulation factor II (F2), mRNA	14061	1.14573
Fam159a	NM_001099303	Mus musculus family with sequence similarity 159, member A (Fam159a), mRNA	545667	1.14573
Fancd2os	NM_027633	Mus musculus Fancd2 opposite strand (Fancd2os), mRNA	70979	1.14573
Fbxw24	NM_001013776	Mus musculus F-box and WD-40 domain protein 24 (Fbxw24), mRNA	382106	1.14573
Fcrl6	NM_001164725	Mus musculus Fc receptor-like 6 (Fcrl6), mRNA	677296	1.14573
Fev	NM_153111	Mus musculus FEV (ETS oncogene family) (Fev), mRNA	260298	1.14573
FJ040209		Mus musculus lymphocyte mRNA for T-cell receptor alpha, partial cds		1.14573
Fmr1nb	NM_001166620;NM_174993;NM_001166619	Mus musculus fragile X mental retardation 1 neighbor (Fmr1nb)	207854	1.14573
Fndc3c1	NM_001007580	Mus musculus fibronectin type III domain containing 3C1 (Fndc3c1), mRNA	333564	1.14573
Fndc7	NM_001165965;NM_177091	Mus musculus fibronectin type III domain containing 7 (Fndc7)	320181	1.14573
Foxr1	NM_001033469	Mus musculus forkhead box R1 (Foxr1), mRNA	382074	1.14573
Fxyd3	NM_008557	Mus musculus FXYD domain-containing ion transport regulator 3 (Fxyd3), mRNA	17178	1.14573
G630093K05Rik		Mus musculus RIKEN cDNA G630093K05 gene (G630093K05Rik), long non-coding RNA		1.14573
Gal3st2	NM_199366	Mus musculus galactose-3-O-sulfotransferase 2 (Gal3st2), mRNA	381334	1.14573
Galr2	NM_010254	Mus musculus galanin receptor 2 (Galr2), mRNA	14428	1.14573
Gcnt7	NM_001039560	Mus musculus glucosaminyl (N-acetyl) transferase family member 7 (Gcnt7), mRNA	654821	1.14573
Gdf15	NM_011819	Mus musculus growth differentiation factor 15 (Gdf15), mRNA	23886	1.14573
Gdpd4	NM_177696	Mus musculus glycerophosphodiester phosphodiesterase domain containing 4 (Gdpd4), mRNA	233537	1.14573
Gfra3	NM_010280	Mus musculus glial cell line derived neurotrophic factor family receptor alpha 3 (Gfra3), mRNA	14587	1.14573
Glrp1	NM_008132	Mus musculus glutamine repeat protein 1 (Glrp1), mRNA	14659	1.14573
Gm101	NM_001115074	Mus musculus predicted gene 101 (Gm101), mRNA	226356	1.14573
Gm10248		Mus musculus predicted gene 10248 (Gm10248), long non-coding RNA		1.14573
Gm10334	NM_001103153	Mus musculus predicted gene 10334 (Gm10334), mRNA	100040233	1.14573
Gm10354	NM_001281514	Mus musculus predicted gene 10354 (Gm10354), mRNA	100503549	1.14573
Gm10556		Mus musculus predicted gene 10556 (Gm10556), long non-coding RNA		1.14573
Gm11545	NM_001105561	Mus musculus predicted gene 11545 (Gm11545), mRNA		1.14573
Gm13497		Mus musculus predicted gene 13497 (Gm13497), long non-coding RNA		1.14573
Gm13710		Mus musculus predicted gene 13710 (Gm13710), long non-coding RNA		1.14573
Gm14164		Mus musculus predicted gene 14164 (Gm14164), long non-coding RNA		1.14573
Gm15133		Mus musculus predicted gene 15133 (Gm15133), long non-coding RNA		1.14573
Gm15941		Mus musculus predicted gene 15941 (Gm15941), long non-coding RNA		1.14573
Gm20172	NM_001204913	Mus musculus predicted gene, 20172 (Gm20172), mRNA		1.14573
Gm5		Mus musculus predicted gene 5 (Gm5), long non-coding RNA		1.14573
Gm5082	NM_001145878;NM_177808	Mus musculus predicted gene 5082 (Gm5082)		1.14573
Gm5475		Mus musculus predicted gene 5475 (Gm5475), long non-coding RNA		1.14573
Gm6583	NM_001039228	Mus musculus predicted gene 6583 (Gm6583), mRNA	625424	1.14573
Gm6642		Mus musculus predicted gene 6642 (Gm6642), non-coding RNA		1.14573
Gm806	NM_001033400	Mus musculus predicted gene 806 (Gm806), mRNA	328250	1.14573
Gm8096		Mus musculus predicted gene 8096 (Gm8096), non-coding RNA		1.14573
Gm826	NM_001033411	Mus musculus predicted gene 826 (Gm826), mRNA	329554	1.14573
Gm9054		Mus musculus predicted gene 9054 (Gm9054), long non-coding RNA		1.14573
Gm9159		Mus musculus predicted gene 9159 (Gm9159), non-coding RNA		1.14573
Gm9199		Mus musculus predicted gene 9199 (Gm9199), non-coding RNA		1.14573
Gm9926		Mus musculus predicted gene 9926 (Gm9926), long non-coding RNA		1.14573
Gp2	NM_025989	Mus musculus glycoprotein 2 (zymogen granule membrane) (Gp2), mRNA	67133	1.14573
Gpr132	NM_019925	Mus musculus G protein-coupled receptor 132 (Gpr132), mRNA	56696	1.14573
Gpr18	NM_182806	Mus musculus G protein-coupled receptor 18 (Gpr18), mRNA	110168	1.14573
Gpr44	NM_009962	Mus musculus G protein-coupled receptor 44 (Gpr44), mRNA		1.14573
Gpr82	NM_175669	Mus musculus G protein-coupled receptor 82 (Gpr82), mRNA	319200	1.14573
Gprc5d	NM_001205396;NM_053118	Mus musculus G protein-coupled receptor, family C, group 5, member D (Gprc5d)	93746	1.14573
Gypa	NM_010369	Mus musculus glycophorin A (Gypa), mRNA	14934	1.14573
H2-T3	NM_008208	Mus musculus histocompatibility 2, T region locus 3 (H2-T3), mRNA		1.14573
Hemgn	NM_053149	Mus musculus hemogen (Hemgn), mRNA	93966	1.14573
Hgd	NM_013547	Mus musculus homogentisate 1, 2-dioxygenase (Hgd)	15233	1.14573
Hist1h1a	NM_030609	Mus musculus histone cluster 1, H1a (Hist1h1a), mRNA	80838	1.14573
Hmgb1-rs17		Mus musculus high mobility group box 1, related sequence 17 (Hmgb1-rs17), non-coding RNA		1.14573
Hoxb4	NM_010459	Mus musculus homeobox B4 (Hoxb4), mRNA	15412	1.14573
Hoxd13	NM_008275	Mus musculus homeobox D13 (Hoxd13), mRNA	15433	1.14573
Hp	NM_017370	Mus musculus haptoglobin (Hp), mRNA	15439	1.14573
Hrasls5	NM_025731	Mus musculus HRAS-like suppressor family, member 5 (Hrasls5), mRNA		1.14573
Hrg	NM_053176	Mus musculus histidine-rich glycoprotein (Hrg), mRNA	94175	1.14573
Hsh2d	NM_197944	Mus musculus hematopoietic SH2 domain containing (Hsh2d), mRNA	209488	1.14573
Htr2b	NM_008311	Mus musculus 5-hydroxytryptamine (serotonin) receptor 2B (Htr2b), mRNA	15559	1.14573
Ifi205	NM_172648	Mus musculus interferon activated gene 205 (Ifi205), mRNA	226695	1.14573
Igbp1b	NM_015777	Mus musculus immunoglobulin (CD79A) binding protein 1b (Igbp1b), mRNA	50540	1.14573
Igf2bp3	NM_023670	Mus musculus insulin-like growth factor 2 mRNA binding protein 3 (Igf2bp3), mRNA	140488	1.14573
Il17b	NM_019508	Mus musculus interleukin 17B (Il17b), mRNA		1.14573
Il9r	NM_008374;NM_001134458	Mus musculus interleukin 9 receptor (Il9r)	16199	1.14573
imprinting_zinc-finger_2				1.14573
Inhbe	NM_008382	Mus musculus inhibin beta E (Inhbe), mRNA	16326	1.14573
Iqch	NM_030068	Mus musculus IQ motif containing H (Iqch), mRNA	78250	1.14573
Irgc1	NM_199013	Mus musculus immunity-related GTPase family, cinema 1 (Irgc1), mRNA	210145	1.14573
Itgb2l	NM_008405	Mus musculus integrin beta 2-like (Itgb2l), mRNA	16415	1.14573
Itgb6	NM_001159564;NM_021359	Mus musculus integrin beta 6 (Itgb6)		1.14573
Kcne3	NM_001190871;NM_020574;NM_001190869;NM_001190870;NM_001190950	Mus musculus potassium voltage-gated channel, Isk-related subfamily, gene 3 (Kcne3)	57442	1.14573
Kcnk15	NM_001030292	Mus musculus potassium channel, subfamily K, member 15 (Kcnk15), mRNA	241769	1.14573
Kcnn4	NM_008433;NM_001163510	Mus musculus potassium intermediate/small conductance calcium-activated channel, subfamily N, member 4 (Kcnn4)		1.14573
Khdc3	NM_025890	Mus musculus KH domain containing 3, subcortical maternal complex member (Khdc3), mRNA	66991	1.14573
Klf17	NM_029416	Mus musculus Kruppel-like factor 17 (Klf17), mRNA	75753	1.14573
Klk13	NM_001039042	Mus musculus kallikrein related-peptidase 13 (Klk13), mRNA	626834	1.14573
Klrb1a	NM_001159902;NM_010737	Mus musculus killer cell lectin-like receptor subfamily B member 1A (Klrb1a)	17057	1.14573
Klrb1c	NM_008527;NM_001159904	Mus musculus killer cell lectin-like receptor subfamily B member 1C (Klrb1c)	17059	1.14573
Klrc2	NM_001098669;NM_010653	Mus musculus killer cell lectin-like receptor subfamily C, member 2 (Klrc2)	16642	1.14573
Klre1	NM_153590	Mus musculus killer cell lectin-like receptor family E member 1 (Klre1), mRNA	243655	1.14573
Krt23	NM_033373	Mus musculus keratin 23 (Krt23), mRNA	94179	1.14573
Krt5	NM_027011	Mus musculus keratin 5 (Krt5), mRNA	110308	1.14573
Krt7	NM_033073	Mus musculus keratin 7 (Krt7), mRNA	110310	1.14573
Krt71	NM_019956	Mus musculus keratin 71 (Krt71), mRNA	56735	1.14573
Krt76	NM_001033177	Mus musculus keratin 76 (Krt76), mRNA	77055	1.14573
Krtap7-1	NM_027771	Mus musculus keratin associated protein 7-1 (Krtap7-1), mRNA	71363	1.14573
Ldlrad2	NM_001033979	Mus musculus low density lipoprotein receptor A domain containing 2 (Ldlrad2), mRNA	435811	1.14573
Lipc	NM_008280	Mus musculus lipase, hepatic (Lipc), mRNA		1.14573
LOC101243624		Mus musculus uncharacterized LOC101243624 (LOC101243624)		1.14573
Lrrc74	NM_001195767	Mus musculus leucine rich repeat containing 74 (Lrrc74), mRNA	627607	1.14573
Lrrc8e	NM_028175	Mus musculus leucine rich repeat containing 8 family, member E (Lrrc8e), mRNA	72267	1.14573
Lypd2	NM_026671	Mus musculus Ly6/Plaur domain containing 2 (Lypd2), mRNA	68311	1.14573
Lypd3	NM_133743	Mus musculus Ly6/Plaur domain containing 3 (Lypd3), mRNA	72434	1.14573
Lyz1	NM_013590	Mus musculus lysozyme 1 (Lyz1), mRNA	17110	1.14573
Mat1a	NM_133653	Mus musculus methionine adenosyltransferase I, alpha (Mat1a), mRNA	11720	1.14573
Mixl1	NM_013729	Mus musculus Mix1 homeobox-like 1 (Xenopus laevis) (Mixl1), mRNA	27217	1.14573
Mmp12	NM_008605	Mus musculus matrix metallopeptidase 12 (Mmp12), mRNA	17381	1.14573
Mmp21	NM_152944	Mus musculus matrix metallopeptidase 21 (Mmp21), mRNA		1.14573
Mmp8	NM_008611	Mus musculus matrix metallopeptidase 8 (Mmp8), mRNA	17394	1.14573
Mmrn1	NM_001163507;NM_027613	Mus musculus multimerin 1 (Mmrn1);RecName: Full=Multimerin-1; Flags: Precursor	70945	1.14573
Mrgprb2	NM_175531	Mus musculus MAS-related GPR, member B2 (Mrgprb2), mRNA		1.14573
Mroh2a	NM_001281466	Mus musculus maestro heat-like repeat family member 2A (Mroh2a), mRNA	100040766	1.14573
Muc4	NM_080457	Mus musculus mucin 4 (Muc4), mRNA	140474	1.14573
Muc5b	NM_028801	Mus musculus mucin 5, subtype B, tracheobronchial (Muc5b), mRNA	74180	1.14573
Mycs	NM_010850	Mus musculus myc-like oncogene, s-myc protein (Mycs), mRNA	17870	1.14573
Mylk2	NM_001081044	Mus musculus myosin, light polypeptide kinase 2, skeletal muscle (Mylk2), mRNA	228785	1.14573
Nespas		Mus musculus neuroendocrine secretory protein antisense (Nespas), antisense RNA		1.14573
Neurog1	NM_010896	Mus musculus neurogenin 1 (Neurog1), mRNA	18014	1.14573
Nipal1	NM_001081205	Mus musculus NIPA-like domain containing 1 (Nipal1), mRNA		1.14573
Nkg7	NM_024253	Mus musculus natural killer cell group 7 sequence (Nkg7), mRNA		1.14573
Nobox	NM_130869	Mus musculus NOBOX oogenesis homeobox (Nobox), mRNA	18291	1.14573
Nps	NM_001163611	Mus musculus neuropeptide S (Nps), mRNA	100043254	1.14573
Nr1i2	NM_010936;NM_001098404	Mus musculus nuclear receptor subfamily 1, group I, member 2 (Nr1i2)	18171	1.14573
Nutm1	NM_172521	Mus musculus NUT midline carcinoma, family member 1 (Nutm1), mRNA	213765	1.14573
Olfr1140	NM_146642	Mus musculus olfactory receptor 1140 (Olfr1140), mRNA	258635	1.14573
Olfr1178	NM_001011868	Mus musculus olfactory receptor 1178 (Olfr1178), mRNA	258203	1.14573
Olfr1501	NM_146633	Mus musculus olfactory receptor 1501 (Olfr1501), mRNA	258626	1.14573
Olfr173	NM_147000	Mus musculus olfactory receptor 173 (Olfr173), mRNA	259002	1.14573
Olfr222	NM_001011789	Mus musculus olfactory receptor 222 (Olfr222), mRNA	257962	1.14573
Olfr283	NM_147036	Mus musculus olfactory receptor 283 (Olfr283), mRNA	259038	1.14573
Olfr324	NM_001011743	Mus musculus olfactory receptor 324 (Olfr324), mRNA	257892	1.14573
Olfr394	NM_147007	Mus musculus olfactory receptor 394 (Olfr394), mRNA	259009	1.14573
Olfr5	NM_146914	Mus musculus olfactory receptor 5 (Olfr5), mRNA	18349	1.14573
Olfr527	NM_001011776	Mus musculus olfactory receptor 527 (Olfr527), mRNA	257939	1.14573
Olfr736	NM_146666	Mus musculus olfactory receptor 736 (Olfr736), mRNA	258660	1.14573
Olfr765	NM_001085477	Mus musculus olfactory receptor 765 (Olfr765), mRNA	544748	1.14573
Olfr859	NM_146526	Mus musculus olfactory receptor 859 (Olfr859), mRNA	258519	1.14573
Opn5	NM_181753	Mus musculus opsin 5 (Opn5), mRNA	353344	1.14573
Otc	NM_008769	Mus musculus ornithine transcarbamylase (Otc), mRNA	18416	1.14573
Oxct2a	NM_022033	Mus musculus 3-oxoacid CoA transferase 2A (Oxct2a), mRNA	64059	1.14573
P2ry4	NM_020621	Mus musculus pyrimidinergic receptor P2Y, G-protein coupled, 4 (P2ry4), mRNA		1.14573
Pdia2	NM_001081070	Mus musculus protein disulfide isomerase associated 2 (Pdia2), mRNA	69191	1.14573
Phldb3	NM_001102613	Mus musculus pleckstrin homology-like domain, family B, member 3 (Phldb3), mRNA	232970	1.14573
Pilrb2	NM_001024932	Mus musculus paired immunoglobin-like type 2 receptor beta 2 (Pilrb2), mRNA	545812	1.14573
Pkp1	NM_019645	Mus musculus plakophilin 1 (Pkp1), mRNA	18772	1.14573
Pof1b	NM_181579	Mus musculus premature ovarian failure 1B (Pof1b), mRNA	69693	1.14573
Pom121l2	NM_001162928;NM_001162929	Mus musculus POM121 membrane glycoprotein-like 2 (rat) (Pom121l2)	195236	1.14573
Pon1	NM_011134	Mus musculus paraoxonase 1 (Pon1), mRNA	18979	1.14573
Pou5f2	NM_029315	Mus musculus POU domain class 5, transcription factor 2 (Pou5f2), mRNA	75507	1.14573
Prok2	NM_001170419;NM_015768;NM_001037539	Mus musculus prokineticin 2 (Prok2)		1.14573
Prss16	NM_019429	Mus musculus protease, serine 16 (thymus) (Prss16), mRNA	54373	1.14573
Prss54	NM_027640	Mus musculus protease, serine 54 (Prss54), mRNA	70993	1.14573
Prss56	NM_027084	Mus musculus protease, serine 56 (Prss56), mRNA	69453	1.14573
Psmb11	NM_175204	Mus musculus proteasome (prosome, macropain) subunit, beta type, 11 (Psmb11), mRNA	73902	1.14573
Rbp7	NM_022020	Mus musculus retinol binding protein 7, cellular (Rbp7), mRNA	63954	1.14573
Rnase10	NM_029145;NM_001162863	Mus musculus ribonuclease, RNase A family, 10 (non-active) (Rnase10)		1.14573
Rsf1os2		SubName: Full=Putative uncharacterized protein		1.14573
S100a5	NM_011312	Mus musculus S100 calcium binding protein A5 (S100a5), mRNA	20199	1.14573
Scgn	NM_145399	Mus musculus secretagogin, EF-hand calcium binding protein (Scgn), mRNA	214189	1.14573
Sec14l4	NM_146013	Mus musculus SEC14-like 4 (S. cerevisiae) (Sec14l4), mRNA	103655	1.14573
Serpina1d	NM_009246	Mus musculus serine (or cysteine) peptidase inhibitor, clade A, member 1D (Serpina1d), mRNA	20703	1.14573
Serpinb10	NM_001160307;NM_198028	Mus musculus serine (or cysteine) peptidase inhibitor, clade B (ovalbumin), member 10 (Serpinb10)		1.14573
Serpinc1	NM_080844	Mus musculus serine (or cysteine) peptidase inhibitor, clade C (antithrombin), member 1 (Serpinc1), mRNA	11905	1.14573
Siglecg	NM_172900	Mus musculus sialic acid binding Ig-like lectin G (Siglecg), mRNA	243958	1.14573
Slc10a6	NM_029415	Mus musculus solute carrier family 10 (sodium/bile acid cotransporter family), member 6 (Slc10a6), mRNA	75750	1.14573
Slc16a5	NM_001080934	Mus musculus solute carrier family 16 (monocarboxylic acid transporters), member 5 (Slc16a5), mRNA	217316	1.14573
Slc17a1	NM_009198;NM_001170638	Mus musculus solute carrier family 17 (sodium phosphate), member 1 (Slc17a1)	20504	1.14573
Slc26a3	NM_021353	Mus musculus solute carrier family 26, member 3 (Slc26a3), mRNA		1.14573
Slc26a9	NM_177243	Mus musculus solute carrier family 26, member 9 (Slc26a9), mRNA	320718	1.14573
Slc28a1	NM_001004184	Mus musculus solute carrier family 28 (sodium-coupled nucleoside transporter), member 1 (Slc28a1), mRNA	434203	1.14573
Slc39a5	NM_028092;NM_001136237;NM_028051	Mus musculus solute carrier family 39 (metal ion transporter), member 5 (Slc39a5)		1.14573
Slc7a9	NM_021291;NM_001199015;NM_001199016	Mus musculus solute carrier family 7 (cationic amino acid transporter, y+ system), member 9 (Slc7a9)	30962	1.14573
Slco1b2	NM_020495	Mus musculus solute carrier organic anion transporter family, member 1b2 (Slco1b2)	28253	1.14573
Smim6	NM_001162998	Mus musculus small integral membrane protein 6 (Smim6), mRNA		1.14573
Snora34		Mus musculus small nucleolar RNA, H/ACA box 34 (Snora34), small nucleolar RNA		1.14573
Snora43		Mus musculus small nucleolar RNA, H/ACA box 43 (Snora43), small nucleolar RNA		1.14573
Snord16a		Mus musculus small nucleolar RNA, C/D box 16A (Snord16a), small nucleolar RNA		1.14573
Snord89		Mus musculus small nucleolar RNA, C/D box 89 (Snord89), small nucleolar RNA		1.14573
Soat2	NM_146064	Mus musculus sterol O-acyltransferase 2 (Soat2), mRNA	223920	1.14573
Spaca3	NM_029367	Mus musculus sperm acrosome associated 3 (Spaca3), mRNA	75622	1.14573
Spata25	NM_029370	Mus musculus spermatogenesis associated 25 (Spata25), mRNA	75642	1.14573
Spib	NM_019866	Mus musculus Spi-B transcription factor (Spi-1/PU.1 related) (Spib), mRNA	272382	1.14573
Spic	NM_011461	Mus musculus Spi-C transcription factor (Spi-1/PU.1 related) (Spic), mRNA	20728	1.14573
Spn	NM_009259;NM_001037810	Mus musculus sialophorin (Spn)	20737	1.14573
Spn-ps		Mus musculus sialophorin, pseudogene (Spn-ps), non-coding RNA		1.14573
Sult1c1	NM_018751	Mus musculus sulfotransferase family, cytosolic, 1C, member 1 (Sult1c1), mRNA	20888	1.14573
Sun3	NM_177576	Mus musculus Sad1 and UNC84 domain containing 3 (Sun3)	194974	1.14573
Tas2r126	NM_207028	Mus musculus taste receptor, type 2, member 126 (Tas2r126), mRNA	387353	1.14573
Tas2r143	NM_001001452	Mus musculus taste receptor, type 2, member 143 (Tas2r143), mRNA	387514	1.14573
Tcp10a	NM_011553	Mus musculus t-complex protein 10a (Tcp10a)	21461	1.14573
Tex19.1	NM_028602	Mus musculus testis expressed gene 19.1 (Tex19.1), mRNA	73679	1.14573
Themis	NM_178666	Mus musculus thymocyte selection associated (Themis), mRNA		1.14573
Ticrr	NM_029835	Mus musculus TOPBP1-interacting checkpoint and replication regulator (Ticrr), mRNA		1.14573
Tlcd2	NM_027249	Mus musculus TLC domain containing 2 (Tlcd2)	380712	1.14573
Tmem102	NM_001033433	Mus musculus transmembrane protein 102 (Tmem102), mRNA	380705	1.14573
Tmem139	NM_175408	Mus musculus transmembrane protein 139 (Tmem139), mRNA	109218	1.14573
Tmem40	NM_001168258;NM_144805;NM_001168257;NM_001168259;NM_001168256	Mus musculus transmembrane protein 40 (Tmem40)	94346	1.14573
Tmevpg1		Mus musculus Theiler's murine encephalomyelitis virus persistence candidate gene 1 (Tmevpg1), long non-coding RNA		1.14573
Tnfrsf18	NM_021985;NM_009400	Mus musculus tumor necrosis factor receptor superfamily, member 18 (Tnfrsf18)	21936	1.14573
Tnfsf11	NM_011613	Mus musculus tumor necrosis factor (ligand) superfamily, member 11 (Tnfsf11), mRNA	21943	1.14573
Tnfsf4	NM_009452	Mus musculus tumor necrosis factor (ligand) superfamily, member 4 (Tnfsf4), mRNA	22164	1.14573
Tnni2	NM_009405	Mus musculus troponin I, skeletal, fast 2 (Tnni2), mRNA		1.14573
Tprg	NM_175165	Mus musculus transformation related protein 63 regulated (Tprg), mRNA	71338	1.14573
Tpsab1	NM_031187	Mus musculus tryptase alpha/beta 1 (Tpsab1)		1.14573
TRAV14-2		SubName: Full=TRAV14-2; Flags: Fragment		1.14573
Treml1	NM_001289451;NM_001289457;NM_027763	Mus musculus triggering receptor expressed on myeloid cells-like 1 (Treml1)		1.14573
Trim69	NM_080510	Mus musculus tripartite motif-containing 69 (Trim69), mRNA	70928	1.14573
Ttll2	NM_001098267	Mus musculus tubulin tyrosine ligase-like family, member 2 (Ttll2), mRNA	100216474	1.14573
Ubash3a	NM_177823	Mus musculus ubiquitin associated and SH3 domain containing, A (Ubash3a), mRNA	328795	1.14573
Ucp1	NM_009463	Mus musculus uncoupling protein 1 (mitochondrial, proton carrier) (Ucp1), mRNA	22227	1.14573
Ugt2b36	NM_001029867	Mus musculus UDP glucuronosyltransferase 2 family, polypeptide B36 (Ugt2b36), mRNA	231396	1.14573
Ugt2b5	NM_009467	Mus musculus UDP glucuronosyltransferase 2 family, polypeptide B5 (Ugt2b5), mRNA	22238	1.14573
Ugt3a2	NM_144845	Mus musculus UDP glycosyltransferases 3 family, polypeptide A2 (Ugt3a2), mRNA	223337	1.14573
Vmn2r-ps11		Mus musculus vomeronasal 2, receptor, pseudogene 11 (Vmn2r-ps11), non-coding RNA		1.14573
Vmn2r15	NM_001104626	Mus musculus vomeronasal 2, receptor 15 (Vmn2r15), mRNA	211223	1.14573
Vnn1	NM_011704	Mus musculus vanin 1 (Vnn1), mRNA	22361	1.14573
Vpreb1	NM_016982	Mus musculus pre-B lymphocyte gene 1 (Vpreb1), mRNA	22362	1.14573
Vpreb3	NM_009514	Mus musculus pre-B lymphocyte gene 3 (Vpreb3), mRNA	22364	1.14573
Wfdc6a	NM_001033240;NM_001177848	Mus musculus WAP four-disulfide core domain 6A (Wfdc6a)	209351	1.14573
Xpnpep2	NM_001289729;NM_133213	Mus musculus X-prolyl aminopeptidase (aminopeptidase P) 2, membrane-bound (Xpnpep2)	170745	1.14573
Zar1l	NM_001159693	Mus musculus zygote arrest 1-like (Zar1l), mRNA	545824	1.14573
Zf12		Mus musculus Zf12 pseudogene (Zf12), non-coding RNA		1.14573
Zscan5b	NM_133204	Mus musculus zinc finger and SCAN domain containing 5B (Zscan5b), mRNA	170734	1.14573
AK213359		Mus musculus cDNA, clone:Y2G0115A16, strand:minus, reference:ENSEMBL:Mouse-Transcript-ENST:ENSMUST00000037947, based on BLAT search		1.13757
AK049871		Mus musculus adult male hippocampus cDNA, RIKEN full-length enriched library, clone:C630005I06 product:unclassifiable, full insert sequence		1.13672
Spint1	NM_016907	Mus musculus serine protease inhibitor, Kunitz type 1 (Spint1), mRNA	20732	1.13672
Cdca7	NM_025866	Mus musculus cell division cycle associated 7 (Cdca7), mRNA	66953	1.1364
C3ar1	NM_009779	Mus musculus complement component 3a receptor 1 (C3ar1), mRNA	12267	1.13407
Zic3	NM_009575	Mus musculus zinc finger protein of the cerebellum 3 (Zic3), mRNA	22773	1.13314
Cenpe	NM_173762	Mus musculus centromere protein E (Cenpe), mRNA	229841	1.13127
Slc25a21	NM_172577;NM_001167976	Mus musculus solute carrier family 25 (mitochondrial oxodicarboxylate carrier), member 21 (Slc25a21)		1.13127
Hist1h3d	NM_178204	Mus musculus histone cluster 1, H3d (Hist1h3d), mRNA	15077	1.12512
Dpp4	NM_010074;NM_001159543	Mus musculus dipeptidylpeptidase 4 (Dpp4)	13482	1.12051
H2-Q7	NM_001198560;NM_001198561;NM_001201460	Mus musculus histocompatibility 2, Q region locus 7 (H2-Q7)	15018	1.1182
AK047830		Mus musculus adult male cerebellum cDNA, RIKEN full-length enriched library, clone:1520401A03 product:hypothetical Glycine-rich region containing protein, full insert sequence		1.11486
AK163667		Mus musculus 10 days neonate medulla oblongata cDNA, RIKEN full-length enriched library, clone:B830049M12 product:hypothetical protein, full insert sequence		1.11486
E2f8	NM_001013368	Mus musculus E2F transcription factor 8 (E2f8), mRNA	108961	1.11486
EG329070		SubName: Full=Putative uncharacterized protein		1.11486
Fap	NM_007986	Mus musculus fibroblast activation protein (Fap), mRNA		1.11486
Tmc8	NM_001195090;NM_001195089;NM_181856;NM_001195088	Mus musculus transmembrane channel-like gene family 8 (Tmc8)	217356	1.11486
Ptk2b	NM_172498;NM_001162365;NM_001162366	Mus musculus PTK2 protein tyrosine kinase 2 beta (Ptk2b)	19229	1.11242
Phf11d	NM_199015	Mus musculus PHD finger protein 11D (Phf11d), mRNA	219132	1.10955
Slc7a7	NM_001253679;NM_011405;NM_001253680	Mus musculus solute carrier family 7 (cationic amino acid transporter, y+ system), member 7 (Slc7a7)		1.10926
AK051417		Mus musculus 12 days embryo spinal ganglion cDNA, RIKEN full-length enriched library, clone:D130047J24 product:inferred: ORF2 consensus sequence encoding endonuclease and reverse transcriptase minus RNaseH {Rattus norvegi, full insert sequence		1.10881
Cpa2	NM_001024698	Mus musculus carboxypeptidase A2, pancreatic (Cpa2), mRNA	232680	1.10851
Zfp831	NM_001099328	Mus musculus zinc finger protein 831 (Zfp831), mRNA	100043757	1.10829
Bmp4	NM_007554	Mus musculus bone morphogenetic protein 4 (Bmp4), mRNA	12159	1.10812
Frem2	NM_172862	Mus musculus Fras1 related extracellular matrix protein 2 (Frem2), mRNA	242022	1.10172
Nat1	NM_008673	Mus musculus N-acetyl transferase 1 (Nat1), mRNA	17960	1.10172
AK204572		Mus musculus cDNA, clone:Y1G0148O09, strand:minus, reference:ENSEMBL:Mouse-Transcript-ENST:ENSMUST00000042235, based on BLAT search		1.1005
Mlip	NM_027150	Mus musculus muscular LMNA-interacting protein (Mlip), mRNA	69642	1.09302
Slc22a3	NM_011395	Mus musculus solute carrier family 22 (organic cation transporter), member 3 (Slc22a3), mRNA	20519	1.09065
AK216200		Mus musculus cDNA, clone:Y1G0111D04, strand:plus, reference:ENSEMBL:Mouse-Transcript-ENST:ENSMUST00000044273, based on BLAT search		1.08929
BC039997		Mus musculus adult male hypothalamus cDNA, RIKEN full-length enriched library, clone:A230090L09 product:unclassifiable, full insert sequence	408059	1.0888
AK083706		Mus musculus 12 days embryo spinal ganglion cDNA, RIKEN full-length enriched library, clone:D130033M24 product:hypothetical protein, full insert sequence		1.08603
Upk1a	NM_026815	Mus musculus uroplakin 1A (Upk1a), mRNA	109637	1.08603
Myom1	NM_001083934;NM_010867	Mus musculus myomesin 1 (Myom1)	17929	1.08195
Cxcr4	NM_009911	Mus musculus chemokine (C-X-C motif) receptor 4 (Cxcr4), mRNA	12767	1.07445
Foxd2	NM_008593	Mus musculus forkhead box D2 (Foxd2), mRNA	17301	1.07272
Isg20	NM_020583;NM_001113527	Mus musculus interferon-stimulated protein (Isg20)	57444	1.07272
1700010I14Rik	NM_025851	Mus musculus RIKEN cDNA 1700010I14 gene (1700010I14Rik), mRNA		1.06909
Smagp	NM_001033872;NM_174992;NM_001285414;NM_001285413	Mus musculus small cell adhesion glycoprotein (Smagp)	207818	1.06505
Wdr66		SubName: Full=MCG11126, isoform CRA_a; SubName: Full=Protein Wdr66;SubName: Full=Protein Wdr66; SubName: Full=Wdr66 protein	269701	1.06505
1700007L15Rik		Mus musculus RIKEN cDNA 1700007L15 gene (1700007L15Rik), long non-coding RNA		1.06492
1700110C19Rik		Mus musculus RIKEN cDNA 1700110C19 gene (1700110C19Rik), long non-coding RNA		1.06492
AK037155		Mus musculus 6 days neonate skin cDNA, RIKEN full-length enriched library, clone:A030001P10 product:unclassifiable, full insert sequence		1.06492
AK079662		Mus musculus adult male spinal cord cDNA, RIKEN full-length enriched library, clone:A330072L02 product:unclassifiable, full insert sequence		1.06492
Apol6	NM_028010;NM_001163621	Mus musculus apolipoprotein L 6 (Apol6)		1.06492
Asb5	NM_029569	Mus musculus ankyrin repeat and SOCs box-containing 5 (Asb5), mRNA	76294	1.06492
Ccr9	NM_009913;NM_001166625	Mus musculus chemokine (C-C motif) receptor 9 (Ccr9)	12769	1.06492
Gm10440		Mus musculus predicted gene 10440 (Gm10440), long non-coding RNA		1.06492
Gm13003		Mus musculus predicted gene 13003 (Gm13003), long non-coding RNA		1.06492
Gm15816	NM_001282148	Mus musculus predicted gene 15816 (Gm15816), mRNA		1.06492
Ifltd1	NM_028742	Mus musculus intermediate filament tail domain containing 1 (Ifltd1), mRNA		1.06492
Mroh6	NM_001282443	Mus musculus maestro heat-like repeat family member 6 (Mroh6), mRNA	223645	1.06492
Myh13	NM_001081250	Mus musculus myosin, heavy polypeptide 13, skeletal muscle (Myh13), mRNA	544791	1.06492
Nkx3-1	NM_010921	Mus musculus NK-3 transcription factor, locus 1 (Drosophila) (Nkx3-1), mRNA	18095	1.06492
Pate2	NM_001033421	Mus musculus prostate and testis expressed 2 (Pate2), mRNA		1.06492
Ribc2	NM_026357	Mus musculus RIB43A domain with coiled-coils 2 (Ribc2), mRNA		1.06492
Snai1	NM_011427	Mus musculus snail homolog 1 (Drosophila) (Snai1), mRNA	20613	1.06492
Tgm3	NM_009374	Mus musculus transglutaminase 3, E polypeptide (Tgm3), mRNA	21818	1.06492
AK191694		Mus musculus cDNA, clone:Y0G0141O14, strand:unspecified		1.06348
Pcolce	NM_008788	Mus musculus procollagen C-endopeptidase enhancer protein (Pcolce), mRNA	18542	1.05768
Xlr4a	NM_001081642	Mus musculus X-linked lymphocyte-regulated 4A (Xlr4a), mRNA	434794	1.05479
Nr2f2	NM_009697;NM_183261	Mus musculus nuclear receptor subfamily 2, group F, member 2 (Nr2f2)	11819	1.05428
4930578M01Rik		Mus musculus RIKEN cDNA 4930578M01 gene (4930578M01Rik), long non-coding RNA		1.05285
AK033180		Mus musculus 15 days embryo male testis cDNA, RIKEN full-length enriched library, clone:8030454A11 product:unclassifiable, full insert sequence		1.05285
Ccdc125	NM_001168386;NM_183115	Mus musculus coiled-coil domain containing 125 (Ccdc125)	76041	1.05285
Nxpe2	NM_030069	Mus musculus neurexophilin and PC-esterase domain family, member 2 (Nxpe2), mRNA	78252	1.05285
Frem3	NM_001167898	Mus musculus Fras1 related extracellular matrix protein 3 (Frem3), mRNA	333315	1.05182
Dsg2	NM_007883	Mus musculus desmoglein 2 (Dsg2), mRNA	13511	1.05037
Dusp27	NM_001033344;NM_001160049	Mus musculus dual specificity phosphatase 27 (putative) (Dusp27)		1.04798
Stpg1	NM_030189	Mus musculus sperm tail PG rich repeat containing 1 (Stpg1), mRNA	78806	1.04798
Vmn2r47	NM_001105151	Mus musculus vomeronasal 2, receptor 47 (Vmn2r47), mRNA		1.04759
Slitrk6	NM_175499	Mus musculus SLIT and NTRK-like family, member 6 (Slitrk6), mRNA		1.04222
Clec5a	NM_021364;NM_001038604	Mus musculus C-type lectin domain family 5, member a (Clec5a)	23845	1.04175
Slc22a6	NM_008766	Mus musculus solute carrier family 22 (organic anion transporter), member 6 (Slc22a6), mRNA	18399	1.03074
Otof	NM_001100395;NM_031875;NM_001286421	Mus musculus otoferlin (Otof)	83762	1.02938
Slc26a1	NM_174870	Mus musculus solute carrier family 26 (sulfate transporter), member 1 (Slc26a1), mRNA	231583	1.02493
2010002M12Rik	NM_053217	Mus musculus RIKEN cDNA 2010002M12 gene (2010002M12Rik), mRNA	112419	1.02127
Myh2	NM_001039545	Mus musculus myosin, heavy polypeptide 2, skeletal muscle, adult (Myh2), mRNA	17882	1.01849
C330013E15Rik		Mus musculus RIKEN cDNA C330013E15 gene (C330013E15Rik), long non-coding RNA		1.01716
Gm5086		Mus musculus predicted gene 5086 (Gm5086), long non-coding RNA		1.01716
Rsg1	NM_001081174	Mus musculus REM2 and RAB-like small GTPase 1 (Rsg1), mRNA	76166	1.01716
Erdr1	NM_133362	Mus musculus erythroid differentiation regulator 1 (Erdr1), mRNA		1.01493
AK219587		Mus musculus cDNA, clone:Y0G0135B10, strand:plus, reference:ENSEMBL:Mouse-Transcript-ENST:ENSMUST00000025893, based on BLAT search		1.01185
G530011O06Rik		Mus musculus RIKEN cDNA G530011O06 gene (G530011O06Rik), long non-coding RNA		1.00965
Rora	NM_001289916;NM_013646;NM_001289917	Mus musculus RAR-related orphan receptor alpha (Rora)	19883	1.00947
AK034341		Mus musculus adult male diencephalon cDNA, RIKEN full-length enriched library, clone:9330180I18 product:unclassifiable, full insert sequence		1.00741
Cd300lg	NM_001160711;NM_027987;NM_001160712;NM_001160713	Mus musculus CD300 antigen like family member G (Cd300lg)	52685	1.00741
Clec10a	NM_001204252;NM_010796	Mus musculus C-type lectin domain family 10, member A (Clec10a)	17312	1.00741
Esr2	NM_010157;NM_207707	Mus musculus estrogen receptor 2 (beta) (Esr2)		1.00741
Liph	NM_001289582;NM_153404;NM_001083894;NM_001289581	Mus musculus lipase, member H (Liph)	239759	1.00741
Oasl1	NM_145209	Mus musculus 2'-5' oligoadenylate synthetase-like 1 (Oasl1), mRNA	231655	1.00741
Ppp1r36	NM_001163103	Mus musculus protein phosphatase 1, regulatory subunit 36 (Ppp1r36), mRNA	210762	1.00741
Ptprv	NM_007955	Mus musculus protein tyrosine phosphatase, receptor type, V (Ptprv), mRNA		1.00741
Siglec1	NM_011426	Mus musculus sialic acid binding Ig-like lectin 1, sialoadhesin (Siglec1), mRNA	20612	1.00741
Arhgef16	NM_001112744	Mus musculus Rho guanine nucleotide exchange factor (GEF) 16 (Arhgef16), mRNA	230972	1.00621
AI606181		SubName: Full=Protein AI606181		1.00318
Plcz1	NM_054066	Mus musculus phospholipase C, zeta 1 (Plcz1), mRNA	114875	1.00318
Stil	NM_009185	Mus musculus Scl/Tal1 interrupting locus (Stil), mRNA		1.00318
Rsph1	NM_025290	Mus musculus radial spoke head 1 homolog (Chlamydomonas) (Rsph1), mRNA	22092	1.00203
Gm5512		Mus musculus predicted gene 5512 (Gm5512), non-coding RNA		1.00157
AK029875		Mus musculus adult male testis cDNA, RIKEN full-length enriched library, clone:4931419M04 product:hypothetical protein, full insert sequence		0.99917
Plch2	NM_001113360;NM_175556	Mus musculus phospholipase C, eta 2 (Plch2)		0.997826
Tfpi	NM_011576;NM_001177319;NM_001177320	Mus musculus tissue factor pathway inhibitor (Tfpi)	21788	0.997228
Bub1b	NM_009773	Mus musculus budding uninhibited by benzimidazoles 1 homolog, beta (S. cerevisiae) (Bub1b), mRNA	12236	0.996832
Slc26a8		RecName: Full=Testis anion transporter 1; AltName: Full=Anion exchange transporter; AltName: Full=Solute carrier family 26 member 8		0.993968
Cd36	NM_001159556;NM_007643;NM_001159558;NM_001159555;NM_001159557	Mus musculus CD36 antigen (Cd36)	12491	0.992599
Kitl	NM_013598	Mus musculus kit ligand (Kitl), mRNA	17311	0.991598
Anxa9	NM_023628;NM_001085383	Mus musculus annexin A9 (Anxa9)	71790	0.986217
Zap70	NM_001289765;NM_009539;NM_001289766;NM_001289612	Mus musculus zeta-chain (TCR) associated protein kinase (Zap70)		0.983455
BC021618		Mus musculus cDNA clone IMAGE:5149837, partial cds		0.982922
AK017182		Mus musculus 11 days pregnant adult female ovary and uterus cDNA, RIKEN full-length enriched library, clone:5033421C21 product:hypothetical protein, full insert sequence		0.981324
Calca	NM_001289444;NM_007587;NM_001033954	Mus musculus calcitonin/calcitonin-related polypeptide, alpha (Calca)		0.980011
Gm12429	NM_001277167	Mus musculus predicted gene 12429 (Gm12429), mRNA	433698	0.977937
1700123L14Rik		Mus musculus RIKEN cDNA 1700123L14 gene (1700123L14Rik), non-coding RNA		0.977838
4933403O08Rik	NM_001177389	Mus musculus RIKEN cDNA 4933403O08 gene (4933403O08Rik), mRNA	71030	0.977838
AA387883		Mus musculus expressed sequence AA387883 (AA387883), long non-coding RNA		0.977838
Acp5	NM_001102404;NM_007388;NM_001102405	Mus musculus acid phosphatase 5, tartrate resistant (Acp5)	11433	0.977838
AK019773		Mus musculus adult male testis cDNA, RIKEN full-length enriched library, clone:4930517G24 product:unclassifiable, full insert sequence		0.977838
AK044426		Mus musculus adult retina cDNA, RIKEN full-length enriched library, clone:A930002C04 product:unclassifiable, full insert sequence		0.977838
AK045700		Mus musculus adult male corpora quadrigemina cDNA, RIKEN full-length enriched library, clone:B230306E04 product:unclassifiable, full insert sequence		0.977838
AK050909		Mus musculus 9 days embryo whole body cDNA, RIKEN full-length enriched library, clone:D030033O05 product:unclassifiable, full insert sequence		0.977838
AK145276		Mus musculus 16 days neonate thymus cDNA, RIKEN full-length enriched library, clone:A130050O14 product:unclassifiable, full insert sequence		0.977838
AK171764		Mus musculus 0 day neonate lung cDNA, RIKEN full-length enriched library, clone:E030022I16 product:unclassifiable, full insert sequence		0.977838
Aoah	NM_012054;NM_001281854	Mus musculus acyloxyacyl hydrolase (Aoah)		0.977838
B430212C06Rik		Mus musculus RIKEN cDNA B430212C06 gene (B430212C06Rik), long non-coding RNA		0.977838
C7	NM_001243837	Mus musculus complement component 7 (C7), mRNA	109828	0.977838
Card14	NM_130886	Mus musculus caspase recruitment domain family, member 14 (Card14), mRNA	170720	0.977838
Ccl17	NM_011332	Mus musculus chemokine (C-C motif) ligand 17 (Ccl17), mRNA	20295	0.977838
Cldn26	NM_029070	Mus musculus claudin 26 (Cldn26), mRNA	74720	0.977838
Cxcl5	NM_009141	Mus musculus chemokine (C-X-C motif) ligand 5 (Cxcl5), mRNA	20311	0.977838
Glra4	NM_010297	Mus musculus glycine receptor, alpha 4 subunit (Glra4), mRNA	14657	0.977838
Gm4952	NM_001013762;NM_001167907	Mus musculus predicted gene 4952 (Gm4952)	240549	0.977838
Gm8787	NM_001099310	Mus musculus predicted gene 8787 (Gm8787), mRNA	667736	0.977838
Gp9	NM_018762	Mus musculus glycoprotein 9 (platelet) (Gp9), mRNA		0.977838
Gyltl1b	NM_001166633;NM_172670	Mus musculus glycosyltransferase-like 1B (Gyltl1b)		0.977838
Il13ra2	NM_008356	Mus musculus interleukin 13 receptor, alpha 2 (Il13ra2), mRNA	16165	0.977838
Myoz2	NM_021503	Mus musculus myozenin 2 (Myoz2), mRNA		0.977838
Nek5	NM_177898	Mus musculus NIMA (never in mitosis gene a)-related expressed kinase 5 (Nek5), mRNA		0.977838
Nlrp10	NM_175532	Mus musculus NLR family, pyrin domain containing 10 (Nlrp10), mRNA	244202	0.977838
Oip5	NM_001042653	Mus musculus Opa interacting protein 5 (Oip5), mRNA	70645	0.977838
Olfr18	NM_146563	Mus musculus olfactory receptor 18 (Olfr18), mRNA	18315	0.977838
Plb1	NM_172147;NM_001081407;NM_030072	Mus musculus phospholipase B1 (Plb1)	665270	0.977838
Rfx8	NM_001145660	Mus musculus regulatory factor X 8 (Rfx8), mRNA	619289	0.977838
Sh2d4a	NM_028182	Mus musculus SH2 domain containing 4A (Sh2d4a), mRNA	72281	0.977838
Snx31	NM_025712	Mus musculus sorting nexin 31 (Snx31), mRNA	66696	0.977838
Tas1r1	NM_031867	Mus musculus taste receptor, type 1, member 1 (Tas1r1), mRNA	110326	0.977838
Tdrd12	NM_028034	Mus musculus tudor domain containing 12 (Tdrd12), mRNA	71981	0.977838
Tldc2	NM_001177439	Mus musculus TBC/LysM associated domain containing 2 (Tldc2), mRNA	383766	0.977838
Xkr5	NM_001286469;NM_001113350;NM_176951	Mus musculus X Kell blood group precursor-related family, member 5 (Xkr5)	319581	0.977838
AK035829		Mus musculus 16 days neonate cerebellum cDNA, RIKEN full-length enriched library, clone:9630008L21 product:unclassifiable, full insert sequence		0.97771
Chst9	NM_199055	Mus musculus carbohydrate (N-acetylgalactosamine 4-0) sulfotransferase 9 (Chst9), mRNA		0.97771
Ppp1r32	NM_133689	Mus musculus protein phosphatase 1, regulatory subunit 32 (Ppp1r32), mRNA	67752	0.97771
Tfap2a	NM_011547;NM_001122948	Mus musculus transcription factor AP-2, alpha (Tfap2a)	21418	0.97771
BC021891	NM_145608	Mus musculus cDNA sequence BC021891 (BC021891), mRNA	234878	0.977651
Ptpn22	NM_008979	Mus musculus protein tyrosine phosphatase, non-receptor type 22 (lymphoid) (Ptpn22)		0.971632
Bcl6b	NM_007528	Mus musculus B cell CLL/lymphoma 6, member B (Bcl6b), mRNA	12029	0.97043
Psd4	NM_177611	Mus musculus pleckstrin and Sec7 domain containing 4 (Psd4), mRNA	215632	0.959575
Trpa1	NM_177781	Mus musculus transient receptor potential cation channel, subfamily A, member 1 (Trpa1), mRNA		0.959575
Col3a1	NM_009930	Mus musculus collagen, type III, alpha 1 (Col3a1), mRNA		0.959265
Slc6a13	NM_144512	Mus musculus solute carrier family 6 (neurotransmitter transporter, GABA), member 13 (Slc6a13), mRNA	14412	0.957142
AK076779		Mus musculus adult male testis cDNA, RIKEN full-length enriched library, clone:4930447M23 product:unclassifiable, full insert sequence		0.956314
Ncaph	NM_144818	Mus musculus non-SMC condensin I complex, subunit H (Ncaph), mRNA		0.956314
Mab21l2	NM_011839	Mus musculus mab-21-like 2 (C. elegans) (Mab21l2), mRNA	23937	0.954927
Acta2	NM_007392	Mus musculus actin, alpha 2, smooth muscle, aorta (Acta2), mRNA	11475	0.953344
Pmel	NM_021882	Mus musculus premelanosome protein (Pmel), mRNA	20431	0.94735
Naip6	NM_010871	Mus musculus NLR family, apoptosis inhibitory protein 6 (Naip6), mRNA		0.946895
5430435G22Rik	NM_145509	Mus musculus RIKEN cDNA 5430435G22 gene (5430435G22Rik), mRNA		0.943136
Tgtp2	NM_001145164	Mus musculus T cell specific GTPase 2 (Tgtp2), mRNA	21822	0.942441
AK139999		Mus musculus 0 day neonate head cDNA, RIKEN full-length enriched library, clone:4831422N07 product:similar to KRUPPEL-RELATED ZINC FINGER PROTEIN F80-L [Mus musculus], full insert sequence		0.941369
3110021N24Rik	NM_001254730	Mus musculus RIKEN cDNA 3110021N24 gene (3110021N24Rik), mRNA	73133	0.941344
4933427G17Rik	NM_028955	Mus musculus RIKEN cDNA 4933427G17 gene (4933427G17Rik), mRNA	74466	0.941344
8030423J24Rik	NM_029873	Mus musculus RIKEN cDNA 8030423J24 gene (8030423J24Rik), mRNA	77166	0.941344
AK044354		Mus musculus adult retina cDNA, RIKEN full-length enriched library, clone:A930008K18 product:unclassifiable, full insert sequence		0.941344
AK134652		Mus musculus adult male medulla oblongata cDNA, RIKEN full-length enriched library, clone:6330514A14 product:unclassifiable, full insert sequence		0.941344
Amica1	NM_001005421	Mus musculus adhesion molecule, interacts with CXADR antigen 1 (Amica1), mRNA		0.941344
Capn12	NM_001110807	Mus musculus calpain 12 (Capn12), mRNA	60594	0.941344
Cyp24a1	NM_009996	Mus musculus cytochrome P450, family 24, subfamily a, polypeptide 1 (Cyp24a1), mRNA	13081	0.941344
Dct	NM_010024	Mus musculus dopachrome tautomerase (Dct), mRNA		0.941344
Fgf2	NM_008006	Mus musculus fibroblast growth factor 2 (Fgf2), mRNA	14173	0.941344
Lrrc18	NM_026253;NM_001146021	Mus musculus leucine rich repeat containing 18 (Lrrc18)	67580	0.941344
Msx2	NM_013601	Mus musculus msh homeobox 2 (Msx2), mRNA	17702	0.941344
Gm4787	NM_001038995	Mus musculus predicted gene 4787 (Gm4787), mRNA	214321	0.939969
AK087850		Mus musculus 2 days pregnant adult female ovary cDNA, RIKEN full-length enriched library, clone:E330029N23 product:unclassifiable, full insert sequence		0.93855
Scnn1a	NM_011324	Mus musculus sodium channel, nonvoltage-gated 1 alpha (Scnn1a), mRNA	20276	0.937673
Cd14	NM_009841	Mus musculus CD14 antigen (Cd14), mRNA	12475	0.933741
Fzd10	NM_175284	Mus musculus frizzled homolog 10 (Drosophila) (Fzd10), mRNA	93897	0.933741
AK195152		Mus musculus cDNA, clone:Y1G0117I19, strand:minus, reference:ENSEMBL:Mouse-Transcript-ENST:ENSMUST00000024527, based on BLAT search		0.933146
Gm13251	NM_001085522;NM_001083918	Mus musculus predicted gene 13251 (Gm13251), mRNA	433791	0.932912
Fibcd1	NM_178887	Mus musculus fibrinogen C domain containing 1 (Fibcd1), mRNA	98970	0.932159
AK084200		Mus musculus 0 day neonate head cDNA, RIKEN full-length enriched library, clone:4833422M21 product:unclassifiable, full insert sequence		0.927868
Gm19522		Mus musculus predicted gene, 19522 (Gm19522), long non-coding RNA		0.926727
1110006O24Rik		Mus musculus RIKEN cDNA 1110006O24 gene (1110006O24Rik), long non-coding RNA		0.925371
1700028J19Rik		Mus musculus RIKEN cDNA 1700028J19 gene (1700028J19Rik), long non-coding RNA		0.925371
AK038731		Mus musculus adult male hippocampus cDNA, RIKEN full-length enriched library, clone:2900055F01 product:zinc finger protein 288, full insert sequence		0.925371
Foxs1	NM_010226	Mus musculus forkhead box S1 (Foxs1), mRNA	14239	0.925371
Rhoh	NM_001081105	Mus musculus ras homolog gene family, member H (Rhoh), mRNA		0.925371
Spc24	NM_026282	Mus musculus SPC24, NDC80 kinetochore complex component, homolog (S. cerevisiae) (Spc24), mRNA		0.925371
Gpc3	NM_016697	Mus musculus glypican 3 (Gpc3), mRNA	14734	0.923795
Neurl3	NM_153408	Mus musculus neuralized homolog 3 homolog (Drosophila) (Neurl3), mRNA	214854	0.922565
Moxd1	NM_021509	Mus musculus monooxygenase, DBH-like 1 (Moxd1), mRNA	59012	0.91915
Col1a1	NM_007742	Mus musculus collagen, type I, alpha 1 (Col1a1), mRNA	12842	0.917818
2410004P03Rik	NM_001201332;NM_001201333	Mus musculus RIKEN cDNA 2410004P03 gene (2410004P03Rik)	73667	0.916408
AK049068		Mus musculus 0 day neonate cerebellum cDNA, RIKEN full-length enriched library, clone:C230096I11 product:unclassifiable, full insert sequence		0.916408
Odf4	NM_145746	Mus musculus outer dense fiber of sperm tails 4 (Odf4), mRNA		0.916408
Slc2a9	NM_001102414;NM_001012363;NM_001102415;NM_145559	Mus musculus solute carrier family 2 (facilitated glucose transporter), member 9 (Slc2a9)	117591	0.916408
Ucma	NM_026754;NM_001165932;NM_001113558	Mus musculus upper zone of growth plate and cartilage matrix associated (Ucma)	68527	0.916408
Coch	NM_007728;NM_001198835	Mus musculus coagulation factor C homolog (Limulus polyphemus) (Coch)	12810	0.915626
Accs	NM_183220	Mus musculus 1-aminocyclopropane-1-carboxylate synthase (non-functional) (Accs)	329470	0.913349
AK140543		Mus musculus 10 days neonate cerebellum cDNA, RIKEN full-length enriched library, clone:B930023P19 product:unclassifiable, full insert sequence		0.91067
Cd48	NM_007649	Mus musculus CD48 antigen (Cd48), mRNA	12506	0.91067
Gm20063		Mus musculus predicted gene, 20063 (Gm20063), long non-coding RNA		0.91067
Fam19a4	NM_177233	Mus musculus family with sequence similarity 19, member A4 (Fam19a4), mRNA	320701	0.907029
Fam217a	NM_027967	Mus musculus family with sequence similarity 217, member A (Fam217a), mRNA	71864	0.903751
Kif20b	NM_183046	Mus musculus kinesin family member 20B (Kif20b), mRNA		0.903751
Phf19	NM_028716	Mus musculus PHD finger protein 19 (Phf19), mRNA	74016	0.903751
Kl	NM_013823	Mus musculus klotho (Kl), mRNA	16591	0.903676
Scara5	NM_028903;NM_001168318	Mus musculus scavenger receptor class A, member 5 (putative) (Scara5)	71145	0.899727
Gm21811		SubName: Full=Protein Gm21811		0.898648
Scube2	NM_020052	Mus musculus signal peptide, CUB domain, EGF-like 2 (Scube2), mRNA	56788	0.898287
AK137238		Mus musculus non-coding RNA, oocyte_clustered_small_RNA1, complete sequence		0.898177
Mid1	NM_183151;NM_010797	Mus musculus midline 1 (Mid1);Mus musculus clone MEX2A-1 Mid1 mRNA, partial sequence	17318	0.875762
Iqck	NM_001081446	Mus musculus IQ motif containing K (Iqck), mRNA	434232	0.874986
Gpat2	NM_001081089	Mus musculus glycerol-3-phosphate acyltransferase 2, mitochondrial (Gpat2), mRNA	215456	0.8686
AK051368		Mus musculus 12 days embryo spinal ganglion cDNA, RIKEN full-length enriched library, clone:D130040K18 product:N-acetylglucosamine kinase, full insert sequence		0.866657
AK032387		Mus musculus adult male olfactory brain cDNA, RIKEN full-length enriched library, clone:6430532D13 product:unclassifiable, full insert sequence		0.8654
AK135254		Mus musculus 10 days neonate cortex cDNA, RIKEN full-length enriched library, clone:A830005C08 product:unclassifiable, full insert sequence		0.8654
Cbr2	NM_007621	Mus musculus carbonyl reductase 2 (Cbr2), mRNA	12409	0.8654
AK047075		Mus musculus 16 days neonate cerebellum cDNA, RIKEN full-length enriched library, clone:9630018K02 product:mab-21-like 1 (C. elegans), full insert sequence		0.864049
Gimap5	NM_175035	Mus musculus GTPase, IMAP family member 5 (Gimap5), mRNA	317757	0.863238
Eppk1	NM_144848	Mus musculus epiplakin 1 (Eppk1), mRNA		0.863136
Ager	NM_001271422;NM_001271423;NM_001271424;NM_007425	Mus musculus advanced glycosylation end product-specific receptor (Ager)		0.860588
AK028549		Mus musculus 0 day neonate skin cDNA, RIKEN full-length enriched library, clone:4632428D17 product:weakly similar to hypothetical protein DKFZp586K1520.1 (fragment) [Homo sapiens], full insert sequence		0.860588
Capsl	NM_029341	Mus musculus calcyphosine-like (Capsl), mRNA	75568	0.860588
Thbs4	NM_011582	Mus musculus thrombospondin 4 (Thbs4), mRNA	21828	0.860588
Ecscr	NM_001033141	Mus musculus endothelial cell surface expressed chemotaxis and apoptosis regulator (Ecscr), mRNA	68545	0.85744
AK080063		Mus musculus 3 days neonate thymus cDNA, RIKEN full-length enriched library, clone:A630050A01 product:unclassifiable, full insert sequence		0.852541
AK138592		Mus musculus adult male spinal cord cDNA, RIKEN full-length enriched library, clone:A330072D07 product:unclassifiable, full insert sequence		0.852541
AK205703		Mus musculus cDNA, clone:Y2G0101F01, strand:unspecified		0.852541
Drd3	NM_007877	Mus musculus dopamine receptor D3 (Drd3), mRNA	13490	0.852541
Mogat1	NM_026713	Mus musculus monoacylglycerol O-acyltransferase 1 (Mogat1), mRNA	68393	0.852541
Smpd5	NM_001195537	Mus musculus sphingomyelin phosphodiesterase 5 (Smpd5), mRNA	100503915	0.852541
Mef2c	NM_001170537;NM_025282	Mus musculus myocyte enhancer factor 2C (Mef2c)		0.852279
H2-DMb1	NM_010387	Mus musculus histocompatibility 2, class II, locus Mb1 (H2-DMb1), mRNA	14999	0.849997
Necab2	NM_054095	Mus musculus N-terminal EF-hand calcium binding protein 2 (Necab2), mRNA	117148	0.848974
Xlr	NM_011725	Mus musculus X-linked lymphocyte-regulated (Xlr), mRNA	22441	0.848788
5830454E08Rik		Mus musculus RIKEN cDNA 5830454E08 gene (5830454E08Rik), long non-coding RNA		0.844529
Ak8	NM_001033874	Mus musculus adenylate kinase 8 (Ak8), mRNA	68870	0.844529
Mustn1	NM_181390	Mus musculus musculoskeletal, embryonic nuclear protein 1 (Mustn1), mRNA	66175	0.844529
Nrm	NM_134122	Mus musculus nurim (nuclear envelope membrane protein) (Nrm), mRNA	106582	0.844529
Ldb2	NM_010698;NM_001286348;NM_001077398	Mus musculus LIM domain binding 2 (Ldb2)		0.843914
Nid2	NM_008695	Mus musculus nidogen 2 (Nid2), mRNA		0.842747
Htr1b	NM_010482	Mus musculus 5-hydroxytryptamine (serotonin) receptor 1B (Htr1b), mRNA	15551	0.841627
AK038603		Mus musculus adult male hypothalamus cDNA, RIKEN full-length enriched library, clone:A230049K09 product:unclassifiable, full insert sequence		0.839117
Insl5	NM_011831	Mus musculus insulin-like 5 (Insl5)	23919	0.839117
A830082K12Rik		Mus musculus RIKEN cDNA A830082K12 gene (A830082K12Rik), long non-coding RNA		0.83828
5430427O19Rik	NM_001163539	Mus musculus RIKEN cDNA 5430427O19 gene (5430427O19Rik), mRNA		0.836341
9530091C08Rik		Mus musculus RIKEN cDNA 9530091C08 gene (9530091C08Rik), long non-coding RNA		0.836341
A930011G23Rik		Mus musculus RIKEN cDNA A930011G23 gene (A930011G23Rik), long non-coding RNA		0.836341
AK052773		Mus musculus 0 day neonate kidney cDNA, RIKEN full-length enriched library, clone:D630048O14 product:unclassifiable, full insert sequence		0.836341
AK053505		Mus musculus 0 day neonate eyeball cDNA, RIKEN full-length enriched library, clone:E130103J24 product:unclassifiable, full insert sequence		0.836341
AK163151		Mus musculus adult male corpora quadrigemina cDNA, RIKEN full-length enriched library, clone:B230338A04 product:unclassifiable, full insert sequence		0.836341
B4galnt3	NM_198884	Mus musculus beta-1,4-N-acetyl-galactosaminyl transferase 3 (B4galnt3), mRNA		0.836341
Crb3	NM_177638	Mus musculus crumbs homolog 3 (Drosophila) (Crb3), mRNA	224912	0.836341
Gnrh1	NM_008145	Mus musculus gonadotropin releasing hormone 1 (Gnrh1), mRNA		0.836341
Grap2	NM_010815;NM_001289442	Mus musculus GRB2-related adaptor protein 2 (Grap2)	17444	0.836341
Igh		Mus musculus (clone 5-14) anti-fluorescein antibody IgH chain mRNA, V-region;RecName: Full=Ig delta chain C region membrane-bound form;SubName: Full=Igh protein;RecName: Full=Ig gamma-2A chain C region secreted form; AltName: Full=B allele		0.836341
Itgb1bp2	NM_013712	Mus musculus integrin beta 1 binding protein 2 (Itgb1bp2), mRNA	26549	0.836341
Lgals3	NM_001145953;NM_010705	Mus musculus lectin, galactose binding, soluble 3 (Lgals3)	16854	0.836341
Nxf2	NM_001289736;NM_031259;NM_001289735	Mus musculus nuclear RNA export factor 2 (Nxf2)	83454	0.836341
Sftpc	NM_011359	Mus musculus surfactant associated protein C (Sftpc), mRNA	20389	0.836341
Wdr93	NM_001037927	Mus musculus WD repeat domain 93 (Wdr93), mRNA	626359	0.836341
Fam26e	NM_178908	Mus musculus family with sequence similarity 26, member E (Fam26e), mRNA	103511	0.835735
AK045688		Mus musculus adult male corpora quadrigemina cDNA, RIKEN full-length enriched library, clone:B230304I02 product:hypothetical protein, full insert sequence		0.832011
Enpp3	NM_134005	Mus musculus ectonucleotide pyrophosphatase/phosphodiesterase 3 (Enpp3), mRNA	209558	0.832011
Podn	NM_001285956;NM_172874;NM_001285958	Mus musculus podocan (Podn)	242608	0.832011
9930111J21Rik2	NM_173434	Mus musculus RIKEN cDNA 9930111J21 gene 2 (9930111J21Rik2), mRNA		0.83135
Tmem215	NM_001166009;NM_177175	Mus musculus transmembrane protein 215 (Tmem215)	320500	0.83122
Npm3-ps1		Mus musculus nucleoplasmin 3, pseudogene 1 (Npm3-ps1), non-coding RNA		0.828854
Ang	NM_001161731;NM_007447	Mus musculus angiogenin, ribonuclease, RNase A family, 5 (Ang)		0.828792
Rnf43	NM_172448	Mus musculus ring finger protein 43 (Rnf43), mRNA	207742	0.825673
Gm13293		Mus musculus predicted gene 13293 (Gm13293), long non-coding RNA		0.824147
Onecut2	NM_194268	Mus musculus one cut domain, family member 2 (Onecut2), mRNA	225631	0.823655
Alx4	NM_007442	Mus musculus aristaless-like homeobox 4 (Alx4), mRNA	11695	0.822268
Caps2	NM_178278	Mus musculus calcyphosphine 2 (Caps2), mRNA	353025	0.822268
Dnah8	NM_013811	Mus musculus dynein, axonemal, heavy chain 8 (Dnah8), mRNA		0.822268
LOC100862268		Mus musculus uncharacterized LOC100862268 (LOC100862268)		0.822268
Npas2	NM_008719	Mus musculus neuronal PAS domain protein 2 (Npas2), mRNA	18143	0.820933
Polq	NM_001159369;NM_029977	Mus musculus polymerase (DNA directed), theta (Polq)	77782	0.819113
Fam181a	NM_001195726	Mus musculus family with sequence similarity 181, member A (Fam181a), mRNA	100504156	0.817721
Ifi44	NM_133871	Mus musculus interferon-induced protein 44 (Ifi44), mRNA	99899	0.817721
Camk2a	NM_177407;NM_001286809;NM_009792	Mus musculus calcium/calmodulin-dependent protein kinase II alpha (Camk2a)	12322	0.814691
Col15a1	NM_009928	Mus musculus collagen, type XV, alpha 1 (Col15a1), mRNA	12819	0.812998
Adora2a	NM_009630	Mus musculus adenosine A2a receptor (Adora2a), mRNA	11540	0.812319
Tec	NM_001113460;NM_013689;NM_001113464;NM_001113461	Mus musculus tec protein tyrosine kinase (Tec)		0.811767
Cks1b	NM_016904	Mus musculus CDC28 protein kinase 1b (Cks1b), mRNA	54124	0.810732
Nodal	NM_013611	Mus musculus nodal (Nodal), mRNA	18119	0.810732
Snord15b		Mus musculus small nucleolar RNA, C/D box 14B (Snord15b), small nucleolar RNA		0.808838
Tbxas1	NM_011539	Mus musculus thromboxane A synthase 1, platelet (Tbxas1), mRNA		0.808448
AK042610		Mus musculus 7 days neonate cerebellum cDNA, RIKEN full-length enriched library, clone:A730010G04 product:unclassifiable, full insert sequence		0.808085
AK076979		Mus musculus adult male testis cDNA, RIKEN full-length enriched library, clone:4930584N09 product:unclassifiable, full insert sequence		0.808085
Rad54l	NM_009015;NM_001122959;NM_001122958	Mus musculus RAD54 like (S. cerevisiae) (Rad54l)	19366	0.808085
Gpr21	NM_177383	Mus musculus G protein-coupled receptor 21 (Gpr21), mRNA	338346	0.807024
AK143234		Mus musculus 2 days pregnant adult female oviduct cDNA, RIKEN full-length enriched library, clone:E230003B04 product:Sodium channel alpha subunit (Fragment) homolog [Cricetulus longicaudatus], full insert sequence		0.804234
AK142089		Mus musculus 12 days embryo spinal ganglion cDNA, RIKEN full-length enriched library, clone:D130006K13 product:hypothetical protein, full insert sequence		0.804146
Gsdmd	NM_026960	Mus musculus gasdermin D (Gsdmd), mRNA	69146	0.803708
Pcdha11	NM_009960	Mus musculus protocadherin alpha 11 (Pcdha11), mRNA	12936	0.80328
Bche	NM_009738	Mus musculus butyrylcholinesterase (Bche), mRNA		0.802817
Rasgrp1	NM_011246	Mus musculus RAS guanyl releasing protein 1 (Rasgrp1), mRNA	19419	0.801832
Abcc3	NM_029600	Mus musculus ATP-binding cassette, sub-family C (CFTR/MRP), member 3 (Abcc3), mRNA		0.80089
Btk	NM_013482	Mus musculus Bruton agammaglobulinemia tyrosine kinase (Btk), mRNA	12229	0.799887
Atp8b1	NM_001001488	Mus musculus ATPase, class I, type 8B, member 1 (Atp8b1), mRNA	54670	0.799278
Ildr2	NM_001164528	Mus musculus immunoglobulin-like domain containing receptor 2 (Ildr2), mRNA		0.798654
Creb5	NM_172728	Mus musculus cAMP responsive element binding protein 5 (Creb5), mRNA		0.79746
Gm5434		Mus musculus predicted gene 5434 (Gm5434), non-coding RNA		0.797051
AK085328		Mus musculus 0 day neonate kidney cDNA, RIKEN full-length enriched library, clone:D630012D24 product:unclassifiable, full insert sequence		0.79676
Ugt1a7c	NM_201642	Mus musculus UDP glucuronosyltransferase 1 family, polypeptide A7C (Ugt1a7c), mRNA	94284	0.793412
Vmn2r85	NM_001102602	Mus musculus vomeronasal 2, receptor 85 (Vmn2r85), mRNA	623734	0.788935
Cpne9	NM_170673	Mus musculus copine family member IX (Cpne9), mRNA	211232	0.7887
0610043K17Rik		Mus musculus RIKEN cDNA 0610043K17 gene (0610043K17Rik), long non-coding RNA		0.786872
2610203C22Rik		Mus musculus RIKEN cDNA 2610203C22 gene (2610203C22Rik), long non-coding RNA		0.786872
4933402D24Rik	NM_001256158	Mus musculus RIKEN cDNA 4933402D24 gene (4933402D24Rik), mRNA	74426	0.786872
4933411K16Rik	NM_025752	Mus musculus RIKEN cDNA 4933411K16 gene (4933411K16Rik), mRNA	66765	0.786872
4933434I20Rik	NM_026233	Mus musculus RIKEN cDNA 4933434I20 gene (4933434I20Rik), mRNA	67555	0.786872
5730405O15Rik		Mus musculus RIKEN cDNA 5730405O15 gene (5730405O15Rik), long non-coding RNA		0.786872
Adamdec1	NM_021475	Mus musculus ADAM-like, decysin 1 (Adamdec1), mRNA	58860	0.786872
AK005115		Mus musculus adult male cerebellum cDNA, RIKEN full-length enriched library, clone:1500002F19 product:weakly similar to 60S RIBOSOMAL PROTEIN L37 (G1.16) [Homo sapiens], full insert sequence		0.786872
AK020588		Mus musculus adult male urinary bladder cDNA, RIKEN full-length enriched library, clone:9530036M11 product:unclassifiable, full insert sequence		0.786872
AK020914		Mus musculus adult retina cDNA, RIKEN full-length enriched library, clone:A930031H19 product:unclassifiable, full insert sequence		0.786872
AK027935		Mus musculus 18-day embryo whole body cDNA, RIKEN full-length enriched library, clone:1110023J12 product:unclassifiable, full insert sequence		0.786872
AK039511		Mus musculus adult male spinal cord cDNA, RIKEN full-length enriched library, clone:A330053C13 product:unclassifiable, full insert sequence		0.786872
AK042765		Mus musculus 7 days neonate cerebellum cDNA, RIKEN full-length enriched library, clone:A730022E18 product:unclassifiable, full insert sequence		0.786872
AK043365		Mus musculus 7 days neonate cerebellum cDNA, RIKEN full-length enriched library, clone:A730088M05 product:unclassifiable, full insert sequence		0.786872
AK049295		Mus musculus ES cells cDNA, RIKEN full-length enriched library, clone:C330020E22 product:unclassifiable, full insert sequence		0.786872
AK049985		Mus musculus adult male hippocampus cDNA, RIKEN full-length enriched library, clone:C630035N13 product:unclassifiable, full insert sequence		0.786872
AK076661		Mus musculus adult male testis cDNA, RIKEN full-length enriched library, clone:4930405M08 product:unclassifiable, full insert sequence		0.786872
AK078307		Mus musculus adult male olfactory brain cDNA, RIKEN full-length enriched library, clone:6430590A07 product:hypothetical protein, full insert sequence		0.786872
AK085384		Mus musculus 0 day neonate kidney cDNA, RIKEN full-length enriched library, clone:D630019C10 product:unclassifiable, full insert sequence		0.786872
AK087237		Mus musculus 16 days neonate heart cDNA, RIKEN full-length enriched library, clone:D830044I16 product:unclassifiable, full insert sequence		0.786872
AK138212		Mus musculus adult male hypothalamus cDNA, RIKEN full-length enriched library, clone:A230035D19 product:hypothetical protein, full insert sequence		0.786872
AK138348		Mus musculus adult male hypothalamus cDNA, RIKEN full-length enriched library, clone:A230076B10 product:unclassifiable, full insert sequence		0.786872
AK138921		Mus musculus adult male aorta and vein cDNA, RIKEN full-length enriched library, clone:A530006D11 product:unclassifiable, full insert sequence		0.786872
AK138941		Mus musculus adult male aorta and vein cDNA, RIKEN full-length enriched library, clone:A530052B19 product:hypothetical protein, full insert sequence		0.786872
AK139826		Mus musculus 2 cells egg cDNA, RIKEN full-length enriched library, clone:B020023J19 product:similar to MSZF33 homolog [Mus musculus], full insert sequence		0.786872
AK144265		Mus musculus 1 month neonate cerebellum cDNA, RIKEN full-length enriched library, clone:G630003D01 product:unclassifiable, full insert sequence		0.786872
AK153639		Mus musculus 3 days neonate thymus cDNA, RIKEN full-length enriched library, clone:A630050A01 product:unclassifiable, full insert sequence		0.786872
AK160964		Mus musculus 15 days embryo head cDNA, RIKEN full-length enriched library, clone:4022416O14 product:unclassifiable, full insert sequence		0.786872
AK165338		Mus musculus 6 days neonate spleen cDNA, RIKEN full-length enriched library, clone:F430101E16 product:unclassifiable, full insert sequence		0.786872
AK170612		Mus musculus adult female vagina cDNA, RIKEN full-length enriched library, clone:9930106N19 product:unclassifiable, full insert sequence		0.786872
AK172459		Mus musculus activated spleen cDNA, RIKEN full-length enriched library, clone:F830037L18 product:unclassifiable, full insert sequence		0.786872
AK172672		Mus musculus activated spleen cDNA, RIKEN full-length enriched library, clone:F830227G07 product:unclassifiable, full insert sequence		0.786872
AK208554		Mus musculus cDNA, clone:Y0G0112D24, strand:unspecified		0.786872
Akap14	NM_001033785	Mus musculus A kinase (PRKA) anchor protein 14 (Akap14), mRNA	434756	0.786872
Akr1b7	NM_009731	Mus musculus aldo-keto reductase family 1, member B7 (Akr1b7), mRNA	11997	0.786872
Angpt4	NM_009641	Mus musculus angiopoietin 4 (Angpt4), mRNA	11602	0.786872
Ankrd61	NM_025732	Mus musculus ankyrin repeat domain 61 (Ankrd61), mRNA	66729	0.786872
BC067033		Mus musculus 13 days embryo head cDNA, RIKEN full-length enriched library, clone:3110006O06 product:unclassifiable, full insert sequence		0.786872
C2cd4b	NM_001081314	Mus musculus C2 calcium-dependent domain containing 4B (C2cd4b), mRNA		0.786872
C8a	NM_146148	Mus musculus complement component 8, alpha polypeptide (C8a)	230558	0.786872
Ccdc147	NM_001163267	Mus musculus coiled-coil domain containing 147 (Ccdc147), mRNA	381229	0.786872
Ccdc178	NM_027616	Mus musculus coiled coil domain containing 178 (Ccdc178), mRNA	70950	0.786872
Ccl24	NM_019577	Mus musculus chemokine (C-C motif) ligand 24 (Ccl24), mRNA	56221	0.786872
Cd209a	NM_133238	Mus musculus CD209a antigen (Cd209a), mRNA		0.786872
Cd247	NM_001113393;NM_001113391;NM_001113392;NM_031162	Mus musculus CD247 antigen (Cd247)	12503	0.786872
Cdc25c	NM_009860	Mus musculus cell division cycle 25C (Cdc25c), mRNA	12532	0.786872
Cdrt4	NM_025496	Mus musculus CMT1A duplicated region transcript 4 (Cdrt4), mRNA	66338	0.786872
Clca3	NM_017474	Mus musculus chloride channel calcium activated 3 (Clca3), mRNA	23844	0.786872
Depdc1a	NM_001172092;NM_029523;NM_001172093	Mus musculus DEP domain containing 1a (Depdc1a)	76131	0.786872
Ermap	NM_013848	Mus musculus erythroblast membrane-associated protein (Ermap), mRNA	27028	0.786872
Fam46b	NM_175307	Mus musculus family with sequence similarity 46, member B (Fam46b), mRNA	100342	0.786872
Fbp2	NM_007994	Mus musculus fructose bisphosphatase 2 (Fbp2), mRNA	14120	0.786872
Fgfbp1	NM_001271616;NM_008009	Mus musculus fibroblast growth factor binding protein 1 (Fgfbp1)		0.786872
Gh	NM_008117	Mus musculus growth hormone (Gh), mRNA	14599	0.786872
Glb1l3	NM_001113323	Mus musculus galactosidase, beta 1 like 3 (Glb1l3), mRNA	70893	0.786872
Gm1045	NM_001177577	Mus musculus predicted gene 1045 (Gm1045), mRNA	381651	0.786872
Gm10505		SubName: Full=Putative uncharacterized protein		0.786872
Gm10536		Mus musculus predicted gene 10536 (Gm10536), long non-coding RNA		0.786872
Gm10600		SubName: Full=Protein Gm10600		0.786872
Gm10714		Mus musculus predicted gene 10714 (Gm10714), long non-coding RNA		0.786872
Gm15413		Mus musculus predicted gene 15413 (Gm15413), long non-coding RNA		0.786872
Gm15997		Mus musculus predicted gene 15997 (Gm15997), long non-coding RNA		0.786872
Gm18409		Mus musculus predicted gene, 18409 (Gm18409), non-coding RNA		0.786872
Gm4926		Mus musculus predicted gene 4926 (Gm4926), non-coding RNA		0.786872
Gm6150		Mus musculus predicted gene 6150 (Gm6150), long non-coding RNA		0.786872
Hmga2	NM_010441	Mus musculus high mobility group AT-hook 2 (Hmga2), mRNA	15364	0.786872
Igf2bp1	NM_009951	Mus musculus insulin-like growth factor 2 mRNA binding protein 1 (Igf2bp1), mRNA	140486	0.786872
Il12rb2	NM_008354	Mus musculus interleukin 12 receptor, beta 2 (Il12rb2), mRNA	16162	0.786872
Il1bos		Mus musculus interleukin 1 beta, opposite strand (Il1bos), long non-coding RNA		0.786872
Kif2c	NM_134471	Mus musculus kinesin family member 2C (Kif2c)		0.786872
Klhl30	NM_027551	Mus musculus kelch-like 30 (Klhl30), mRNA	70788	0.786872
Krt8	NM_031170	Mus musculus keratin 8 (Krt8), mRNA	16691	0.786872
M1ap	NM_033079	Mus musculus meiosis 1 associated protein (M1ap), mRNA	110958	0.786872
Morc1	NM_010816	Mus musculus microrchidia 1 (Morc1), mRNA	17450	0.786872
Msh4	NM_031870;NM_001282054	Mus musculus mutS homolog 4 (E. coli) (Msh4)	55993	0.786872
Mxd3	NM_016662	Mus musculus Max dimerization protein 3 (Mxd3), mRNA	17121	0.786872
Nxnl2	NM_029173	Mus musculus nucleoredoxin-like 2 (Nxnl2), mRNA	75124	0.786872
Opn1sw	NM_007538	Mus musculus opsin 1 (cone pigments), short-wave-sensitive (color blindness, tritan) (Opn1sw), mRNA	12057	0.786872
Osm	NM_001013365	Mus musculus oncostatin M (Osm), mRNA	18413	0.786872
Piwil4	NM_177905	Mus musculus piwi-like RNA-mediated gene silencing 4 (Piwil4), mRNA	330890	0.786872
Pkd1l1		Mus musculus Pkd1l1 mRNA for polycystin-1L1, partial cds		0.786872
Pklr	NM_001099779;NM_013631	Mus musculus pyruvate kinase liver and red blood cell (Pklr)		0.786872
Pramel1	NM_031377	Mus musculus preferentially expressed antigen in melanoma-like 1 (Pramel1), mRNA	83491	0.786872
Ptcra	NM_011195	Mus musculus pre T cell antigen receptor alpha (Ptcra), mRNA	19208	0.786872
Pth2	NM_053256	Mus musculus parathyroid hormone 2 (Pth2), mRNA		0.786872
Ptk6	NM_009184	Mus musculus PTK6 protein tyrosine kinase 6 (Ptk6), mRNA	20459	0.786872
Ripk3	NM_001164107;NM_001164108;NM_019955	Mus musculus receptor-interacting serine-threonine kinase 3 (Ripk3)	56532	0.786872
Rpph1		Mus musculus ribonuclease P RNA component H1 (Rpph1), RNase P RNA		0.786872
Sctr	NM_001012322	Mus musculus secretin receptor (Sctr), mRNA	319229	0.786872
Serpinb12	NM_027971;NM_001199213	Mus musculus serine (or cysteine) peptidase inhibitor, clade B (ovalbumin), member 12 (Serpinb12)	71869	0.786872
Spata3	NM_001122732;NM_027029;NM_027300;NM_028647	Mus musculus spermatogenesis associated 3 (Spata3)	70060	0.786872
Spns3	NM_029932	Mus musculus spinster homolog 3 (Spns3), mRNA	77577	0.786872
Tc2n	NM_001082976;NM_001286364;NM_028924	Mus musculus tandem C2 domains, nuclear (Tc2n)	74413	0.786872
Tmem45b	NM_144936	Mus musculus transmembrane protein 45b (Tmem45b), mRNA	235135	0.786872
Tmprss2	NM_015775	Mus musculus transmembrane protease, serine 2 (Tmprss2), mRNA		0.786872
Trim38	NM_001029935	Mus musculus tripartite motif-containing 38 (Trim38), mRNA	214158	0.786872
Trim63	NM_001039048	Mus musculus tripartite motif-containing 63 (Trim63), mRNA	433766	0.786872
Ttc29	NM_183096	Mus musculus tetratricopeptide repeat domain 29 (Ttc29), mRNA	73301	0.786872
Txk	NM_001289494;NM_013698;NM_001122754;NM_001289495	Mus musculus TXK tyrosine kinase (Txk)		0.786872
V1rc21		Mus musculus adult male spinal cord cDNA, RIKEN full-length enriched library, clone:A330102P17 product:unclassifiable, full insert sequence	171194	0.786872
AK149842		Mus musculus bone marrow macrophage cDNA, RIKEN full-length enriched library, clone:G530019N06 product:unclassifiable, full insert sequence	100039707	0.786378
Artn	NM_001284193;NM_009711;NM_001284191;NM_001284192	Mus musculus artemin (Artn)	11876	0.785529
C5ar1	NM_007577;NM_001173550	Mus musculus complement component 5a receptor 1 (C5ar1)	12273	0.785529
Rad21l	NM_001276400	Mus musculus RAD21-like (S. pombe) (Rad21l), mRNA	668929	0.785529
Siglec5	NM_001271019;NM_145581	Mus musculus sialic acid binding Ig-like lectin 5 (Siglec5)	233186	0.785529
Vil1	NM_009509	Mus musculus villin 1 (Vil1), mRNA	22349	0.785529
Xrra1	NM_001164258	Mus musculus X-ray radiation resistance associated 1 (Xrra1), mRNA	446101	0.785529
Igsf6	NM_030691	Mus musculus immunoglobulin superfamily, member 6 (Igsf6), mRNA	80719	0.785303
Maats1	NM_001081025	Mus musculus MYCBP-associated, testis expressed 1 (Maats1), mRNA		0.785303
Adamts19	NM_175506	Mus musculus a disintegrin-like and metallopeptidase (reprolysin type) with thrombospondin type 1 motif, 19 (Adamts19), mRNA		0.78516
AK140292		Mus musculus adult male corpora quadrigemina cDNA, RIKEN full-length enriched library, clone:B230344G16 product:hypothetical protein, full insert sequence		0.78516
Chtf18	NM_145409	Mus musculus CTF18, chromosome transmission fidelity factor 18 (Chtf18), mRNA	214901	0.78516
Dennd1c	NM_153551	Mus musculus DENN/MADD domain containing 1C (Dennd1c), mRNA	70785	0.785106
Casp7	NM_007611	Mus musculus caspase 7 (Casp7), mRNA		0.78506
Cdhr1	NM_130878	Mus musculus cadherin-related family member 1 (Cdhr1), mRNA	170677	0.78504
AK172683		Mus musculus 3 days neonate thymus cDNA, RIKEN full-length enriched library, clone:A630026L20 product:hypothetical protein, full insert sequence		0.784804
AK142198		Mus musculus 13 days embryo heart cDNA, RIKEN full-length enriched library, clone:D330010O12 product:unclassifiable, full insert sequence	17763	0.783076
H2-Q4	NM_001143689	Mus musculus histocompatibility 2, Q region locus 4 (H2-Q4), mRNA	15015	0.781725
AK005187		Mus musculus adult male cerebellum cDNA, RIKEN full-length enriched library, clone:1500010G04 product:Transformer-2 protein homolog [Mus musculus], full insert sequence		0.781381
Cacna2d4	NM_001033382	Mus musculus calcium channel, voltage-dependent, alpha 2/delta subunit 4 (Cacna2d4), mRNA		0.78059
Dapk2	NM_010019	Mus musculus death-associated protein kinase 2 (Dapk2), mRNA	13143	0.779923
AK148054		Mus musculus B16 F10Y cells cDNA, RIKEN full-length enriched library, clone:G370005F13 product:unclassifiable, full insert sequence		0.779524
Fam228b	NM_175431	Mus musculus family with sequence similarity 228, member B (Fam228b), mRNA	207921	0.778492
Vwa3a	NM_177697	Mus musculus von Willebrand factor A domain containing 3A (Vwa3a), mRNA	233813	0.778231
Stxbp3b	NM_011504	Mus musculus syntaxin-binding protein 3B (Stxbp3b), non-coding RNA		0.778151
Prkcg	NM_011102	Mus musculus protein kinase C, gamma (Prkcg), mRNA	18752	0.777327
Arhgap25	NM_001037727;NM_001286610;NM_175476	Mus musculus Rho GTPase activating protein 25 (Arhgap25)	232201	0.776877
Morc2b	NM_177719	Mus musculus microrchidia 2B (Morc2b), mRNA	240069	0.774844
0610010B08Rik	NM_001177543;NM_001100416	Mus musculus RIKEN cDNA 0610010B08 gene (0610010B08Rik), mRNA	627914	0.774515
AK153603		Mus musculus 10 days embryo whole body cDNA, RIKEN full-length enriched library, clone:2610524G04 product:unclassifiable, full insert sequence		0.771653
Slc13a4	NM_172892	Mus musculus solute carrier family 13 (sodium/sulfate symporters), member 4 (Slc13a4), mRNA		0.771571
Cd109	NM_153098	Mus musculus CD109 antigen (Cd109), mRNA	235505	0.771451
Gm16551		Mus musculus predicted gene 16551 (Gm16551)		0.771451
Kctd16	NM_026135	Mus musculus potassium channel tetramerisation domain containing 16 (Kctd16), mRNA		0.771451
BC024571		Mus musculus integrin alpha 6, mRNA (cDNA clone IMAGE:5355083)		0.769582
Zan	NM_011741	Mus musculus zonadhesin (Zan), mRNA	22635	0.768147
Opalin	NM_153520	Mus musculus oligodendrocytic myelin paranodal and inner loop protein (Opalin), mRNA	226115	0.767374
Gbp8	NM_029509	Mus musculus guanylate-binding protein 8 (Gbp8), mRNA	76074	0.765551
Stk17b	NM_133810	Mus musculus serine/threonine kinase 17b (apoptosis-inducing) (Stk17b), mRNA	98267	0.765144
1700030C10Rik		Mus musculus RIKEN cDNA 1700030C10 gene (1700030C10Rik), long non-coding RNA		0.764645
Iqcd	NM_029408	Mus musculus IQ motif containing D (Iqcd), mRNA	75732	0.764645
Tmem45a	NM_019631	Mus musculus transmembrane protein 45a (Tmem45a), mRNA	56277	0.764645
B830017H08Rik		Mus musculus RIKEN cDNA B830017H08 gene (B830017H08Rik), long non-coding RNA		0.761171
Tnnt2	NM_001130181;NM_001130175;NM_011619;NM_001130176;NM_001130180;NM_001130177;NM_001130179;NM_001130178;NM_001130174	Mus musculus troponin T2, cardiac (Tnnt2)		0.761171
9530082P21Rik		Mus musculus RIKEN cDNA 9530082P21 gene (9530082P21Rik), long non-coding RNA		0.760659
AK182150		Mus musculus cDNA, clone:Y0G0116G01, strand:unspecified		0.758022
Mir546		Mus musculus microRNA 546 (Mir546), microRNA		0.758022
Gabrg3	NM_008074	Mus musculus gamma-aminobutyric acid (GABA) A receptor, subunit gamma 3 (Gabrg3), mRNA		0.757587
Ranbp3l	NM_198024	Mus musculus RAN binding protein 3-like (Ranbp3l), mRNA	223332	0.75698
Oas1g	NM_011852	Mus musculus 2'-5' oligoadenylate synthetase 1G (Oas1g), mRNA		0.755662
Tnnc1	NM_009393	Mus musculus troponin C, cardiac/slow skeletal (Tnnc1), mRNA	21924	0.755446
B130024G19Rik		Mus musculus RIKEN cDNA B130024G19 gene (B130024G19Rik), long non-coding RNA		0.753262
Cntd1	NM_026562	Mus musculus cyclin N-terminal domain containing 1 (Cntd1), mRNA	68107	0.753262
Marveld2	NM_001038602;NM_178410	Mus musculus MARVEL (membrane-associating) domain containing 2 (Marveld2)	218518	0.753262
Rassf9	NM_146240	Mus musculus Ras association (RalGDS/AF-6) domain family (N-terminal) member 9 (Rassf9), mRNA	237504	0.753262
Tagln	NM_011526	Mus musculus transgelin (Tagln), mRNA	21345	0.752956
Parvg	NM_022321;NM_001162500	Mus musculus parvin, gamma (Parvg)	64099	0.752376
Lgr6	NM_001033409	Mus musculus leucine-rich repeat-containing G protein-coupled receptor 6 (Lgr6), mRNA	329252	0.750406
AK206280		Mus musculus cDNA, clone:Y2G0101B18, strand:plus, reference:ENSEMBL:Mouse-Transcript-ENST:ENSMUST00000006533, based on BLAT search		0.75037
Ggnbp1	NM_027544;NM_001251881	Mus musculus gametogenetin binding protein 1 (Ggnbp1)	70772	0.749831
AK043242		Mus musculus adult male testis cDNA, RIKEN full-length enriched library, clone:4930563E22 product:hypothetical protein, full insert sequence		0.747772
Hmgcs2	NM_008256	Mus musculus 3-hydroxy-3-methylglutaryl-Coenzyme A synthase 2 (Hmgcs2), mRNA	15360	0.747681
Galnt3	NM_015736	Mus musculus UDP-N-acetyl-alpha-D-galactosamine:polypeptide N-acetylgalactosaminyltransferase 3 (Galnt3), mRNA	14425	0.746097
1700024P16Rik	NM_001285952;NM_001162980;NM_001285953	Mus musculus RIKEN cDNA 1700024P16 gene (1700024P16Rik)	242594	0.744074
4932435O22Rik		Mus musculus RIKEN cDNA 4932435O22 gene (4932435O22Rik), long non-coding RNA		0.744074
7630403G23Rik		Mus musculus RIKEN cDNA 7630403G23 gene (7630403G23Rik), long non-coding RNA		0.744074
A330032B11Rik		Mus musculus RIKEN cDNA A330032B11 gene (A330032B11Rik), long non-coding RNA		0.744074
A330070K13Rik	NM_198665	Mus musculus RIKEN cDNA A330070K13 gene (A330070K13Rik), mRNA	381673	0.744074
A3galt2	NM_001009819	Mus musculus alpha 1,3-galactosyltransferase 2 (isoglobotriaosylceramide synthase) (A3galt2), mRNA	215493	0.744074
Adamts7	NM_001003911	Mus musculus a disintegrin-like and metallopeptidase (reprolysin type) with thrombospondin type 1 motif, 7 (Adamts7), mRNA	108153	0.744074
AK043844		Mus musculus 10 days neonate cortex cDNA, RIKEN full-length enriched library, clone:A830039H05 product:unclassifiable, full insert sequence		0.744074
AK052590		Mus musculus 0 day neonate thymus cDNA, RIKEN full-length enriched library, clone:A430078I02 product:unclassifiable, full insert sequence		0.744074
AK082064		Mus musculus adult male corpora quadrigemina cDNA, RIKEN full-length enriched library, clone:B230370O11 product:unclassifiable, full insert sequence		0.744074
AK188772		Mus musculus cDNA, clone:Y0G0110K22, strand:unspecified		0.744074
Dfnb59	NM_001080711	Mus musculus deafness, autosomal recessive 59 (human) (Dfnb59), mRNA	381375	0.744074
Gtf2a1l	NM_023630	Mus musculus general transcription factor IIA, 1-like (Gtf2a1l), mRNA	71828	0.744074
H2-Oa	NM_008206	Mus musculus histocompatibility 2, O region alpha locus (H2-Oa), mRNA		0.744074
Lctl	NM_145835	Mus musculus lactase-like (Lctl), mRNA		0.744074
Ms4a7	NM_027836;NM_001276398;NM_001025610	Mus musculus membrane-spanning 4-domains, subfamily A, member 7 (Ms4a7)		0.744074
Nmrk2	NM_027120	Mus musculus nicotinamide riboside kinase 2 (Nmrk2), mRNA	69564	0.744074
Nxf3	NM_001024141	Mus musculus nuclear RNA export factor 3 (Nxf3), mRNA	245610	0.744074
Slc38a8	NM_001009950	Mus musculus solute carrier family 38, member 8 (Slc38a8), mRNA	234788	0.744074
Synpo2l	NM_175132	Mus musculus synaptopodin 2-like (Synpo2l), mRNA	68760	0.744074
Tshr	NM_001113404;NM_011648	Mus musculus thyroid stimulating hormone receptor (Tshr)	22095	0.744074
Sash3	NM_028773	Mus musculus SAM and SH3 domain containing 3 (Sash3), mRNA	74131	0.741173
AK035520		Mus musculus adult male urinary bladder cDNA, RIKEN full-length enriched library, clone:9530060I07 product:unclassifiable, full insert sequence		0.740732
Zmat4	NM_001277239;NM_177086	Mus musculus zinc finger, matrin type 4 (Zmat4)		0.738886
Yy2	NM_001098723	Mus musculus Yy2 transcription factor (Yy2), mRNA	100073351	0.738549
Npy1r	NM_010934	Mus musculus neuropeptide Y receptor Y1 (Npy1r), mRNA	18166	0.737826
Crb2	NM_001163566	Mus musculus crumbs homolog 2 (Drosophila) (Crb2), mRNA	241324	0.73758
Ptgis	NM_008968	Mus musculus prostaglandin I2 (prostacyclin) synthase (Ptgis), mRNA	19223	0.73758
Tmem51	NM_145402	Mus musculus transmembrane protein 51 (Tmem51), mRNA	214359	0.735391
Lrdd	NM_022654	Mus musculus leucine-rich and death domain containing (Lrdd), mRNA	57913	0.734843
AK085969		Mus musculus 16 days neonate heart cDNA, RIKEN full-length enriched library, clone:D830035M03 product:unclassifiable, full insert sequence		0.733111
Glp1r	NM_021332	Mus musculus glucagon-like peptide 1 receptor (Glp1r), mRNA	14652	0.733111
Magix	NM_018832	Mus musculus MAGI family member, X-linked (Magix)	54634	0.733111
Poln	NM_181857;NM_001289804;NM_001289803	Mus musculus DNA polymerase N (Poln)		0.733111
Tcte1	NM_013688	Mus musculus t-complex-associated testis expressed 1 (Tcte1), mRNA	21645	0.733111
Ptges	NM_022415	Mus musculus prostaglandin E synthase (Ptges), mRNA	64292	0.729033
Dock8	NM_028785	Mus musculus dedicator of cytokinesis 8 (Dock8), mRNA	76088	0.728349
Gpr160	NM_001286994;NM_001286995;NM_027965;NM_001134386;NM_001134385;NM_001286996	Mus musculus G protein-coupled receptor 160 (Gpr160)		0.728092
Slc16a14	NM_027921	Mus musculus solute carrier family 16 (monocarboxylic acid transporters), member 14 (Slc16a14), mRNA	71781	0.727287
Susd3	NM_025491;NM_028340	Mus musculus sushi domain containing 3 (Susd3)	66329	0.725214
Gja5	NM_008121;NM_001271628	Mus musculus gap junction protein, alpha 5 (Gja5)	14613	0.723348
Zfp185	NM_001109043;NM_009549	Mus musculus zinc finger protein 185 (Zfp185)	22673	0.723348
AK086914		Mus musculus adult male urinary bladder cDNA, RIKEN full-length enriched library, clone:9530073D23 product:unclassifiable, full insert sequence		0.72204
Loxl1	NM_010729	Mus musculus lysyl oxidase-like 1 (Loxl1), mRNA	16949	0.72204
Cep112	NM_029586;NM_029606;NM_145688	Mus musculus centrosomal protein 112 (Cep112)	76380	0.721072
Kcng1	NM_001081134	Mus musculus potassium voltage-gated channel, subfamily G, member 1 (Kcng1), mRNA	241794	0.719736
Kif6	NM_177052	Mus musculus kinesin family member 6 (Kif6), mRNA		0.718521
Neurod1	NM_010894	Mus musculus neurogenic differentiation 1 (Neurod1), mRNA	18012	0.718234
Ccr5	NM_009917	Mus musculus chemokine (C-C motif) receptor 5 (Ccr5), mRNA		0.712405
BC064078		Mus musculus cDNA sequence BC064078 (BC064078), long non-coding RNA		0.709895
Cdh12	NM_001008420	Mus musculus cadherin 12 (Cdh12), mRNA	215654	0.709616
Emr1	NM_010130	Mus musculus EGF-like module containing, mucin-like, hormone receptor-like sequence 1 (Emr1), mRNA		0.708718
Sntg2	NM_172951	Mus musculus syntrophin, gamma 2 (Sntg2), mRNA		0.705771
Gm5797	NM_001025085	Mus musculus predicted gene 5797 (Gm5797), mRNA	545013	0.705351
Chst5	NM_019950	Mus musculus carbohydrate (N-acetylglucosamine 6-O) sulfotransferase 5 (Chst5), mRNA		0.704506
Slc26a2	NM_007885	Mus musculus solute carrier family 26 (sulfate transporter), member 2 (Slc26a2), mRNA	13521	0.704163
AK162963		Mus musculus visual cortex cDNA, RIKEN full-length enriched library, clone:K530010N24 product:unclassifiable, full insert sequence		0.703826
Naip5	NM_010870	Mus musculus NLR family, apoptosis inhibitory protein 5 (Naip5), mRNA	17951	0.702457
Zfp804a	NM_175513	Mus musculus zinc finger protein 804A (Zfp804a), mRNA		0.701988
Zfp457	NM_001003666	Mus musculus zinc finger protein 457 (Zfp457), mRNA	431706	0.701415
Pomc	NM_001278584;NM_008895;NM_001278581;NM_001278582;NM_001278583	Mus musculus pro-opiomelanocortin-alpha (Pomc)		0.700454
Snhg10		Mus musculus small nucleolar RNA host gene 10 (Snhg10), long non-coding RNA		0.700454
Fabp7	NM_021272	Mus musculus fatty acid binding protein 7, brain (Fabp7), mRNA	12140	0.699806
Eps8l2	NM_133191	Mus musculus EPS8-like 2 (Eps8l2), mRNA	98845	0.698544
Gm20597		Mus musculus predicted gene, 20597 (Gm20597), long non-coding RNA		0.696901
Rasef	NM_001017427	Mus musculus RAS and EF hand domain containing (Rasef), mRNA	242505	0.696901
Wisp1	NM_018865	Mus musculus WNT1 inducible signaling pathway protein 1 (Wisp1), mRNA		0.696901
Plscr1	NM_011636	Mus musculus phospholipid scramblase 1 (Plscr1), mRNA	22038	0.693251
March10	NM_172568;NM_001039242	Mus musculus membrane-associated ring finger (C3HC4) 10 (March10)	632687	0.690963
1810011H11Rik	NM_001163616	Mus musculus RIKEN cDNA 1810011H11 gene (1810011H11Rik), mRNA	69069	0.690963
AK179066		Mus musculus cDNA, clone:Y0G0109A12, strand:minus, reference:ENSEMBL:Mouse-Transcript-ENST:ENSMUST00000064941, based on BLAT search		0.690963
Chad	NM_007689	Mus musculus chondroadherin (Chad), mRNA	12643	0.690963
Dusp9	NM_029352	Mus musculus dual specificity phosphatase 9 (Dusp9), mRNA	75590	0.690963
F630042J09Rik		Mus musculus RIKEN cDNA F630042J09 gene (F630042J09Rik), long non-coding RNA		0.690963
Fanci	NM_145946	Mus musculus Fanconi anemia, complementation group I (Fanci), mRNA	208836	0.690963
Lrat	NM_023624	Mus musculus lecithin-retinol acyltransferase (phosphatidylcholine-retinol-O-acyltransferase) (Lrat), mRNA	79235	0.690963
Trp73	NM_011642;NM_001126330;NM_001126331	Mus musculus transformation related protein 73 (Trp73)	22062	0.690963
Sh3d19	NM_001082414	Mus musculus cDNA, clone:Y0G0112J21, strand:unspecified;Mus musculus SH3 domain protein D19 (Sh3d19), mRNA		0.687338
Itga1	NM_001033228	Mus musculus integrin alpha 1 (Itga1), mRNA		0.687038
Neurl1b	NM_001081656	Mus musculus neuralized homolog 1b (Drosophila) (Neurl1b), mRNA	240055	0.686979
Nts	NM_024435	Mus musculus neurotensin (Nts), mRNA	67405	0.685285
AK205379		Mus musculus cDNA, clone:Y0G0138B04, strand:minus, reference:ENSEMBL:Mouse-Transcript-ENST:ENSMUST00000057743, based on BLAT search		0.683733
AK210533		Mus musculus cDNA, clone:Y0G0112B22, strand:minus, reference:ENSEMBL:Mouse-Transcript-ENST:ENSMUST00000057743, based on BLAT search;Mus musculus cDNA, clone:Y0G0138B04, strand:minus, reference:ENSEMBL:Mouse-Transcript-ENST:ENSMUST00000057743, based on BLAT search		0.683733
5930430L01Rik		Mus musculus RIKEN cDNA 5930430L01 gene (5930430L01Rik)	231912	0.683481
AK047272		Mus musculus 10 days neonate cerebellum cDNA, RIKEN full-length enriched library, clone:B930044J06 product:hypothetical protein, full insert sequence	268515	0.680908
AK162043		Mus musculus adult retina cDNA, RIKEN full-length enriched library, clone:A930036P18 product:RIKEN cDNA A930036P18 gene, full insert sequence		0.679951
AA413626		Mus musculus expressed sequence AA413626 (AA413626), non-coding RNA		0.679029
AK006001		Mus musculus adult male testis cDNA, RIKEN full-length enriched library, clone:1700015L13 product:hypothetical protein, full insert sequence	71856	0.679029
AK138554		Mus musculus adult male spinal cord cDNA, RIKEN full-length enriched library, clone:A330062A16 product:unclassifiable, full insert sequence		0.679029
Ap1m2	NM_009678;NM_001110300	Mus musculus adaptor protein complex AP-1, mu 2 subunit (Ap1m2)	11768	0.679029
Arl11	NM_177337	Mus musculus ADP-ribosylation factor-like 11 (Arl11), mRNA		0.679029
BB031773		Mus musculus expressed sequence BB031773 (BB031773), long non-coding RNA		0.679029
BC054353		Mus musculus cDNA clone IMAGE:3962411, partial cds		0.679029
Cilp	NM_173385	Mus musculus cartilage intermediate layer protein, nucleotide pyrophosphohydrolase (Cilp), mRNA	214425	0.679029
EG629133		Mus musculus 13 days embryo male testis cDNA, RIKEN full-length enriched library, clone:6030405G12 product:similar to KRUPPEL-RELATED ZINC FINGER PROTEIN F80-L [Mus musculus], full insert sequence;Mus musculus predicted gene, EG629133, mRNA (cDNA clone MGC:184042 IMAGE:9088042), complete cds		0.679029
Fam83f	NM_145986	Mus musculus family with sequence similarity 83, member F (Fam83f), mRNA	213956	0.679029
Htr5b	NM_010483	Mus musculus 5-hydroxytryptamine (serotonin) receptor 5B (Htr5b), mRNA	15564	0.679029
Muc15	NM_172979	Mus musculus mucin 15 (Muc15);Mus musculus mucin 15, mRNA (cDNA clone IMAGE:3666894)	269328	0.679029
Ptafr	NM_001081211	Mus musculus platelet-activating factor receptor (Ptafr), mRNA	19204	0.679029
Sbspon	NM_001033288	Mus musculus somatomedin B and thrombospondin, type 1 domain containing (Sbspon), mRNA	226866	0.679029
AK018074		Mus musculus 11 days embryo head cDNA, RIKEN full-length enriched library, clone:6230400D17 product:hypothetical protein, full insert sequence		0.678431
Galnt12	NM_172693	Mus musculus UDP-N-acetyl-alpha-D-galactosamine:polypeptide N-acetylgalactosaminyltransferase 12 (Galnt12), mRNA	230145	0.678431
Gna15	NM_010304	Mus musculus guanine nucleotide binding protein, alpha 15 (Gna15), mRNA		0.678431
Scml2	NM_133194	Mus musculus sex comb on midleg-like 2 (Drosophila) (Scml2), mRNA		0.678293
Shcbp1l	NM_001033162	Mus musculus Shc SH2-domain binding protein 1-like (Shcbp1l), mRNA	71836	0.678293
Ttc25	NM_028918	Mus musculus tetratricopeptide repeat domain 25 (Ttc25), mRNA	74407	0.678293
Ly75	NM_013825	Mus musculus lymphocyte antigen 75 (Ly75), mRNA		0.678232
Cttnbp2	NM_080285	Mus musculus cortactin binding protein 2 (Cttnbp2), mRNA	30785	0.675863
AK154275		Mus musculus NOD-derived CD11c +ve dendritic cells cDNA, RIKEN full-length enriched library, clone:F630014F13 product:unclassifiable, full insert sequence		0.675624
Pamr1	NM_173749	Mus musculus peptidase domain containing associated with muscle regeneration 1 (Pamr1), mRNA		0.674857
Nr2f1	NM_010151	Mus musculus nuclear receptor subfamily 2, group F, member 1 (Nr2f1), mRNA	13865	0.674626
BC096411		Mus musculus cDNA clone IMAGE:3975376		0.6728
Gper1	NM_029771	Mus musculus G protein-coupled estrogen receptor 1 (Gper1), mRNA	76854	0.672322
9430021M05Rik		Mus musculus RIKEN cDNA 9430021M05 gene (9430021M05Rik), long non-coding RNA		0.670978
Nfam1	NM_001271414;NM_001271412;NM_001271411;NM_001271413;NM_028728	Mus musculus Nfat activating molecule with ITAM motif 1 (Nfam1)		0.670851
Scarf1	NM_001004157	Mus musculus scavenger receptor class F, member 1 (Scarf1), mRNA	380713	0.670851
AI848285	NM_001207021	Mus musculus expressed sequence AI848285 (AI848285), mRNA	435145	0.669965
Enkur	NM_027728	Mus musculus enkurin, TRPC channel interacting protein (Enkur), mRNA	71233	0.669965
I730030J21Rik		Mus musculus RIKEN cDNA I730030J21 gene (I730030J21Rik)		0.669965
AK218564		Mus musculus cDNA, clone:Y0G0118D07, strand:plus, reference:ENSEMBL:Mouse-Transcript-ENST:ENSMUST00000015894, based on BLAT search		0.669438
Col5a2	NM_007737	Mus musculus collagen, type V, alpha 2 (Col5a2), mRNA		0.6694
BC025920		Mus musculus cDNA sequence BC025920 (BC025920), non-coding RNA		0.669206
Kcnh5	NM_172805	Mus musculus potassium voltage-gated channel, subfamily H (eag-related), member 5 (Kcnh5), mRNA	238271	0.668083
AK029023		Mus musculus 10 days neonate skin cDNA, RIKEN full-length enriched library, clone:4732482G11 product:unclassifiable, full insert sequence		0.66723
Notum	NM_175263	Mus musculus notum pectinacetylesterase homolog (Drosophila) (Notum), mRNA	77583	0.665133
Col26a1	NM_024474	Mus musculus collagen, type XXVI, alpha 1 (Col26a1), mRNA		0.66495
AK078363		Mus musculus adult male corpora quadrigemina cDNA, RIKEN full-length enriched library, clone:B230303A05 product:similar to U1 SMALL NUCLEAR RIBONUCLEOPROTEIN C (U1-C) [Mus musculus], full insert sequence		0.661673
Dnah5	NM_133365	Mus musculus dynein, axonemal, heavy chain 5 (Dnah5), mRNA	110082	0.66084
BC106179		SubName: Full=BC106179 protein; SubName: Full=Protein BC106179		0.659711
Gm12522		Mus musculus predicted gene 12522 (Gm12522), long non-coding RNA		0.658714
Lbp	NM_008489	Mus musculus lipopolysaccharide binding protein (Lbp), mRNA		0.658714
Nod2	NM_145857	Mus musculus nucleotide-binding oligomerization domain containing 2 (Nod2), mRNA		0.658714
Cpt1b	NM_009948	Mus musculus carnitine palmitoyltransferase 1b, muscle (Cpt1b), mRNA	12895	0.657669
Gm14124	NM_001142410	Mus musculus predicted gene 14124 (Gm14124), mRNA	100216455	0.656873
2310034G01Rik		Mus musculus RIKEN cDNA 2310034G01 gene (2310034G01Rik), long non-coding RNA		0.656322
A930016O22Rik		Mus musculus RIKEN cDNA A930016O22 gene (A930016O22Rik)		0.656322
Ankdd1b	NM_001042714	Mus musculus ankyrin repeat and death domain containing 1B (Ankdd1b), mRNA	271144	0.656322
Hhipl2	NM_030175	Mus musculus hedgehog interacting protein-like 2 (Hhipl2), mRNA	78772	0.656322
Zbtb20	NM_181058;NM_001285805;NM_019778	Mus musculus zinc finger and BTB domain containing 20 (Zbtb20)	56490	0.656322
Rem1	NM_009047	Mus musculus rad and gem related GTP binding protein 1 (Rem1), mRNA	19700	0.655311
C230052I12Rik	NM_178643	Mus musculus RIKEN cDNA C230052I12 gene (C230052I12Rik), mRNA	101831	0.65497
1700034H15Rik		Mus musculus RIKEN cDNA 1700034H15 gene (1700034H15Rik), long non-coding RNA		0.6546
Nog	NM_008711	Mus musculus noggin (Nog), mRNA	18121	0.652392
Vsig2	NM_020518	Mus musculus V-set and immunoglobulin domain containing 2 (Vsig2), mRNA	57276	0.651702
Hist1h4a	NM_178192	Mus musculus histone cluster 1, H4a (Hist1h4a), mRNA	69386	0.650684
Hist1h4b	NM_178193	Mus musculus histone cluster 1, H4b (Hist1h4b), mRNA	69386	0.650684
Hist1h4k	NM_178211	Mus musculus histone cluster 1, H4k (Hist1h4k), mRNA	69386	0.650684
TCRBVbeta5.1/Jbeta1.5		Mus musculus clone 14S15 T cell receptor beta V-D-J region mRNA, partial cds;Mus musculus T cell receptor V8.1D1J1.2 beta chain mRNA, partial cds;SubName: Full=Beta-chain; Flags: Precursor; Fragment		0.650345
AK193034		Mus musculus cDNA, clone:Y1G0110M14, strand:minus, reference:ENSEMBL:Mouse-Transcript-ENST:ENSMUST00000051356, based on BLAT search		0.64941
Gpr1	NM_146250	Mus musculus G protein-coupled receptor 1 (Gpr1), mRNA	241070	0.646465
Kcnk5	NM_021542	Mus musculus potassium channel, subfamily K, member 5 (Kcnk5), mRNA	16529	0.646465
Mns1	NM_008613	Mus musculus meiosis-specific nuclear structural protein 1 (Mns1), mRNA	17427	0.646465
Tgm7	NM_001160424	Mus musculus transglutaminase 7 (Tgm7), mRNA	640543	0.646465
Tnfrsf10b	NM_020275	Mus musculus tumor necrosis factor receptor superfamily, member 10b (Tnfrsf10b), mRNA		0.646465
Lum	NM_008524	Mus musculus lumican (Lum), mRNA	17022	0.644549
4930447K03Rik		Mus musculus RIKEN cDNA 4930447K03 gene (4930447K03Rik), long non-coding RNA		0.642744
6720416L17Rik		Mus musculus RIKEN cDNA 6720416L17 gene (6720416L17Rik), long non-coding RNA		0.642744
A830009L08Rik		Mus musculus RIKEN cDNA A830009L08 gene (A830009L08Rik), long non-coding RNA		0.642744
AK029591		Mus musculus adult male testis cDNA, RIKEN full-length enriched library, clone:4930406J12 product:unclassifiable, full insert sequence		0.642744
AK031861		Mus musculus adult male medulla oblongata cDNA, RIKEN full-length enriched library, clone:6330420H09 product:unclassifiable, full insert sequence		0.642744
AK038886		Mus musculus adult male hypothalamus cDNA, RIKEN full-length enriched library, clone:A230072E17 product:unclassifiable, full insert sequence		0.642744
AK043662		Mus musculus 10 days neonate cortex cDNA, RIKEN full-length enriched library, clone:A830016L03 product:unclassifiable, full insert sequence		0.642744
AK044089		Mus musculus 10 days neonate cortex cDNA, RIKEN full-length enriched library, clone:A830089D13 product:unclassifiable, full insert sequence		0.642744
AK048274		Mus musculus 16 days embryo head cDNA, RIKEN full-length enriched library, clone:C130045L17 product:unclassifiable, full insert sequence		0.642744
AK132723		Mus musculus adult male testis cDNA, RIKEN full-length enriched library, clone:4922503B06 product:unclassifiable, full insert sequence		0.642744
AK141015		Mus musculus 0 day neonate cerebellum cDNA, RIKEN full-length enriched library, clone:C230001L12 product:unclassifiable, full insert sequence		0.642744
AK144055		Mus musculus adult male kidney cDNA, RIKEN full-length enriched library, clone:F530212E09 product:unclassifiable, full insert sequence		0.642744
AK212965		Mus musculus cDNA, clone:Y0G0128J21, strand:unspecified		0.642744
B930018H19Rik		Mus musculus RIKEN cDNA B930018H19 gene (B930018H19Rik), long non-coding RNA		0.642744
BC020394		Mus musculus adult male colon cDNA, RIKEN full-length enriched library, clone:9030406H22 product:unclassifiable, full insert sequence		0.642744
Ccl12	NM_011331	Mus musculus chemokine (C-C motif) ligand 12 (Ccl12), mRNA	20293	0.642744
Ces2g	NM_197999	Mus musculus carboxylesterase 2G (Ces2g), mRNA	72361	0.642744
Chrne	NM_009603	Mus musculus cholinergic receptor, nicotinic, epsilon polypeptide (Chrne), mRNA	11448	0.642744
Clec4n	NM_020001;NM_001190321;NM_001190320	Mus musculus C-type lectin domain family 4, member n (Clec4n)	56620	0.642744
Cuzd1	NM_008411	Mus musculus CUB and zona pellucida-like domains 1 (Cuzd1), mRNA	16433	0.642744
Cxcl10	NM_021274	Mus musculus chemokine (C-X-C motif) ligand 10 (Cxcl10), mRNA	15945	0.642744
E030024N20Rik		Mus musculus RIKEN cDNA E030024N20 gene (E030024N20Rik), non-coding RNA		0.642744
E330017L17Rik		Mus musculus RIKEN cDNA E330017L17 gene (E330017L17Rik), long non-coding RNA		0.642744
Fam64a	NM_144526	Mus musculus family with sequence similarity 64, member A (Fam64a), mRNA	109212	0.642744
Fam83e	NM_001033170	Mus musculus family with sequence similarity 83, member E (Fam83e), mRNA		0.642744
Foxi2	NM_183193	Mus musculus forkhead box I2 (Foxi2), mRNA	270004	0.642744
Gm11961		Mus musculus predicted gene 11961 (Gm11961)		0.642744
Gm12216		Mus musculus predicted gene 12216 (Gm12216), long non-coding RNA		0.642744
Kank4os		Mus musculus KN motif and ankyrin repeat domains 4, opposite strand (Kank4os), long non-coding RNA		0.642744
Lrrc34	NM_027941	Mus musculus leucine rich repeat containing 34 (Lrrc34), mRNA	71827	0.642744
Mbnl3	NM_134163	Mus musculus muscleblind-like 3 (Drosophila) (Mbnl3), mRNA	171170	0.642744
Mylk3	NM_175441	Mus musculus myosin light chain kinase 3 (Mylk3), mRNA	213435	0.642744
Neil3	NM_146208	Mus musculus nei like 3 (E. coli) (Neil3), mRNA		0.642744
Npw	NM_001099664	Mus musculus neuropeptide W (Npw), mRNA	381073	0.642744
Otop2	NM_172801	Mus musculus otopetrin 2 (Otop2), mRNA	237987	0.642744
P2rx1	NM_008771	Mus musculus purinergic receptor P2X, ligand-gated ion channel, 1 (P2rx1), mRNA	18436	0.642744
Pah	NM_008777	Mus musculus phenylalanine hydroxylase (Pah), mRNA	18478	0.642744
Pifo	NM_001200028;NM_029604	Mus musculus primary cilia formation (Pifo)	100503311	0.642744
Skor1	NM_001163757;NM_001163755;NM_001163758;NM_172446	Mus musculus SKI family transcriptional corepressor 1 (Skor1)	207667	0.642744
Slc14a2	NM_030683;NM_001110274;NM_207651;NM_001110273	Mus musculus solute carrier family 14 (urea transporter), member 2 (Slc14a2)		0.642744
Slc2a2	NM_031197	Mus musculus solute carrier family 2 (facilitated glucose transporter), member 2 (Slc2a2), mRNA		0.642744
Spem1	NM_028855	Mus musculus sperm maturation 1 (Spem1), mRNA	74288	0.642744
Spon2	NM_133903	Mus musculus spondin 2, extracellular matrix protein (Spon2), mRNA	100689	0.642744
Tex11	NM_001167997;NM_031384	Mus musculus testis expressed gene 11 (Tex11)	83558	0.642744
Tex26	NM_029464	Mus musculus testis expressed 26 (Tex26), mRNA		0.642744
Tigd4	NM_207278	Mus musculus tigger transposable element derived 4 (Tigd4), mRNA	403175	0.642744
Timp1	NM_001044384;NM_011593	Mus musculus tissue inhibitor of metalloproteinase 1 (Timp1)	21857	0.642744
Upk3a	NM_023478	Mus musculus uroplakin 3A (Upk3a), mRNA	22270	0.642744
Upk3bl	NM_027158	Mus musculus uroplakin 3B-like (Upk3bl), mRNA	69665	0.642744
Vdelta6.4		Mus musculus, clone IMAGE:1068250, mRNA		0.642744
Wbscr25		Mus musculus Williams Beuren syndrome chromosome region 25 (human) (Wbscr25), long non-coding RNA		0.642744
Xkrx	NM_183319	Mus musculus X Kell blood group precursor related X linked (Xkrx), mRNA	331524	0.640793
Crxos	NM_001033638;NM_001145190;NM_001205274	Mus musculus cone-rod homeobox, opposite strand (Crxos)	546024	0.64073
Lamc3	NM_011836	Mus musculus laminin gamma 3 (Lamc3), mRNA	23928	0.64065
Osmr	NM_011019	Mus musculus oncostatin M receptor (Osmr), mRNA		0.639881
Gstm2	NM_008183	Mus musculus glutathione S-transferase, mu 2 (Gstm2), mRNA	14863	0.637439
Prc1	NM_001285997;NM_001285998;NM_145150	Mus musculus protein regulator of cytokinesis 1 (Prc1)	233406	0.637439
Gpr34	NM_011823	Mus musculus G protein-coupled receptor 34 (Gpr34), mRNA	23890	0.637058
AK164779		Mus musculus adult male corpora quadrigemina cDNA, RIKEN full-length enriched library, clone:B230362O12 product:RIKEN cDNA 0610039A15 gene, full insert sequence		0.634493
Tmod1	NM_021883	Mus musculus tropomodulin 1 (Tmod1), mRNA		0.63435
AK086765		Mus musculus 0 day neonate cerebellum cDNA, RIKEN full-length enriched library, clone:C230009H10 product:unclassifiable, full insert sequence		0.632954
AK082072		Mus musculus 0 day neonate cerebellum cDNA, RIKEN full-length enriched library, clone:C230001G20 product:unclassifiable, full insert sequence		0.630662
Apobec2	NM_009694	Mus musculus apolipoprotein B mRNA editing enzyme, catalytic polypeptide 2 (Apobec2), mRNA	11811	0.630662
Ccnb1	NM_172301	Mus musculus cyclin B1 (Ccnb1), mRNA	268697	0.630662
Fam159b	NM_029984	Mus musculus family with sequence similarity 159, member B (Fam159b), mRNA	77803	0.630662
Frk	NM_001159544;NM_010237	Mus musculus fyn-related kinase (Frk)		0.630662
Fam154b	NM_177894	Mus musculus family with sequence similarity 154, member B (Fam154b), mRNA		0.629868
Ets1	NM_011808;NM_001038642	Mus musculus E26 avian leukemia oncogene 1, 5' domain (Ets1)	23871	0.629868
Ptpn6	NM_013545;NM_001077705	Mus musculus protein tyrosine phosphatase, non-receptor type 6 (Ptpn6)	15170	0.628531
Zic2	NM_009574	Mus musculus zinc finger protein of the cerebellum 2 (Zic2), mRNA	22772	0.628087
Ptger3	NM_011196	Mus musculus prostaglandin E receptor 3 (subtype EP3) (Ptger3), mRNA	19218	0.627562
Cenpu	NM_027973	Mus musculus centromere protein U (Cenpu), mRNA		0.627338
Chia1	NM_023186	Mus musculus chitinase, acidic 1 (Chia1), mRNA	81600	0.627338
Rhod	NM_007485	Mus musculus ras homolog gene family, member D (Rhod), mRNA	11854	0.627338
Nmbr	NM_008703	Mus musculus neuromedin B receptor (Nmbr), mRNA	18101	0.625782
Oas2	NM_145227	Mus musculus 2'-5' oligoadenylate synthetase 2 (Oas2), mRNA	246728	0.625782
Rgsl1	NM_001243223	Mus musculus regulator of G-protein signaling like 1 (Rgsl1), mRNA		0.625782
Tmem71	NM_172514	Mus musculus transmembrane protein 71 (Tmem71), mRNA	213068	0.625782
Gab3	NM_181584	Mus musculus growth factor receptor bound protein 2-associated protein 3 (Gab3), mRNA	210710	0.625291
Ccdc18	NM_028481	Mus musculus coiled-coil domain containing 18 (Ccdc18), mRNA		0.62488
Mms22l	NM_199467	Mus musculus MMS22-like, DNA repair protein (Mms22l), mRNA	212377	0.62488
Ttc21a	NM_028735	Mus musculus tetratricopeptide repeat domain 21A (Ttc21a), mRNA		0.62488
Gm16576		Mus musculus predicted gene 16576 (Gm16576), long non-coding RNA		0.624291
1700001O22Rik	NM_198000	Mus musculus RIKEN cDNA 1700001O22 gene (1700001O22Rik)	73598	0.623876
Cd180	NM_008533	Mus musculus CD180 antigen (Cd180), mRNA	17079	0.623876
Flnc	NM_001081185	Mus musculus filamin C, gamma (Flnc), mRNA		0.623876
Ak7	NM_030187	Mus musculus adenylate kinase 7 (Ak7), mRNA	78801	0.623568
Vegfc	NM_009506	Mus musculus vascular endothelial growth factor C (Vegfc), mRNA		0.623568
AK187989		Mus musculus 15 days embryo head cDNA, RIKEN full-length enriched library, clone:4022401D02 product:unclassifiable, full insert sequence		0.622918
A4galt	NM_001004150;NM_001170954	Mus musculus alpha 1,4-galactosyltransferase (A4galt)		0.622753
Ncf1	NM_001286037;NM_010876	Mus musculus neutrophil cytosolic factor 1 (Ncf1)	17969	0.619154
AK206234		Mus musculus cDNA, clone:Y0G0126D11, strand:minus, reference:ENSEMBL:Mouse-Transcript-ENST:ENSMUST00000057149, based on BLAT search		0.618194
AK166420		Mus musculus adult male testis cDNA, RIKEN full-length enriched library, clone:4930547M16 product:unclassifiable, full insert sequence		0.616861
Tnfsf10	NM_009425	Mus musculus tumor necrosis factor (ligand) superfamily, member 10 (Tnfsf10), mRNA	22035	0.616816
Nt5c1a	NM_001085502	Mus musculus 5'-nucleotidase, cytosolic IA (Nt5c1a), mRNA	230718	0.616391
Pcsk4	NM_008793	Mus musculus proprotein convertase subtilisin/kexin type 4 (Pcsk4), mRNA	18551	0.611788
Rorb	NM_146095;NM_001043354;NM_001289921	Mus musculus RAR-related orphan receptor beta (Rorb)	225998	0.610261
BC027545		Mus musculus cDNA clone IMAGE:1495092		0.610254
Kctd14	NM_001012434;NM_001010826;NM_001136235	Mus musculus potassium channel tetramerisation domain containing 14 (Kctd14)		0.610254
Crip1	NM_007763	Mus musculus cysteine-rich protein 1 (intestinal) (Crip1), mRNA	12925	0.610058
Reep4	NM_180588	Mus musculus receptor accessory protein 4 (Reep4), mRNA	72549	0.610058
Rasd1	NM_009026	Mus musculus RAS, dexamethasone-induced 1 (Rasd1), mRNA	19416	0.609132
Map6d1	NM_198599	Mus musculus MAP6 domain containing 1 (Map6d1), mRNA	208158	0.608643
AB352974		Mus musculus non-coding RNA, oocyte_piRNA3790, complete sequence		0.607774
Ccdc108	NM_001039495	Mus musculus coiled-coil domain containing 108 (Ccdc108), mRNA		0.607632
A330041J22Rik		Mus musculus RIKEN cDNA A330041J22 gene (A330041J22Rik), long non-coding RNA		0.607575
Pnldc1	NM_001034866	Mus musculus poly(A)-specific ribonuclease (PARN)-like domain containing 1 (Pnldc1), mRNA	240023	0.607435
Rtn4r	NM_022982	Mus musculus reticulon 4 receptor (Rtn4r), mRNA	65079	0.607174
Kif19a	NM_001102615	Mus musculus kinesin family member 19A (Kif19a), mRNA	286942	0.606433
Nppc	NM_010933	Mus musculus natriuretic peptide type C (Nppc), mRNA	18159	0.60588
Lrrtm1	NM_028880	Mus musculus leucine rich repeat transmembrane neuronal 1 (Lrrtm1), mRNA		0.605504
Rdh9	NM_153133	Mus musculus retinol dehydrogenase 9 (Rdh9), mRNA	103142	0.605481
Sema6a	NM_018744	Mus musculus sema domain, transmembrane domain (TM), and cytoplasmic domain, (semaphorin) 6A (Sema6a), mRNA	20358	0.604244
Dach1	NM_007826;NM_001038610	Mus musculus dachshund 1 (Drosophila) (Dach1)		0.603204
Capn3	NM_007601;NM_001177799;NM_001109761	Mus musculus calpain 3 (Capn3)	12335	0.602767
Eln	NM_007925	Mus musculus elastin (Eln), mRNA	13717	0.602749
2610318N02Rik	NM_183287	Mus musculus RIKEN cDNA 2610318N02 gene (2610318N02Rik), mRNA	70458	0.602725
AK143195		Mus musculus 0 day neonate eyeball cDNA, RIKEN full-length enriched library, clone:E130305I15 product:unclassifiable, full insert sequence		0.602725
Il3ra	NM_008369	Mus musculus interleukin 3 receptor, alpha chain (Il3ra), mRNA		0.602725
Pfkfb1	NM_008824	Mus musculus 6-phosphofructo-2-kinase/fructose-2,6-biphosphatase 1 (Pfkfb1), mRNA	18639	0.602725
Prickle3	NM_175097	Mus musculus prickle homolog 3 (Drosophila) (Prickle3), mRNA		0.602725
Snai2	NM_011415	Mus musculus snail homolog 2 (Drosophila) (Snai2), mRNA	20583	0.602725
Tmem202	NM_178388	Mus musculus transmembrane protein 202 (Tmem202), mRNA	73893	0.600853
Myh11	NM_013607;NM_001161775	Mus musculus myosin, heavy polypeptide 11, smooth muscle (Myh11)		0.600674
1700008J07Rik		Mus musculus RIKEN cDNA 1700008J07 gene (1700008J07Rik), long non-coding RNA		0.600261
BC115668		Mus musculus cDNA clone IMAGE:40103610		0.599265
4430402I18Rik	NM_198651	Mus musculus RIKEN cDNA 4430402I18 gene (4430402I18Rik), mRNA	381218	0.598125
Zfp808	NM_001039239	Mus musculus zinc finger protein 80 (Zfp808), mRNA		0.597039
Hhex	NM_008245	Mus musculus hematopoietically expressed homeobox (Hhex), mRNA	15242	0.596892
Rph3al	NM_029548	Mus musculus rabphilin 3A-like (without C2 domains) (Rph3al)	380714	0.596892
Rad54b	NM_001039556;NM_001256145	Mus musculus RAD54 homolog B (S. cerevisiae) (Rad54b)	623474	0.59455
AK143957		Mus musculus adult male kidney cDNA, RIKEN full-length enriched library, clone:F530006I23 product:unclassifiable, full insert sequence		0.593269
Alpk3	NM_054085	Mus musculus alpha-kinase 3 (Alpk3), mRNA		0.593269
BC051516		Mus musculus cDNA clone IMAGE:1399666, partial cds	67150	0.593269
Dlx6os1		Mus musculus distal-less homeobox 6, opposite strand 1 (Dlx6os1), long non-coding RNA		0.593269
LOC102634431		Mus musculus uncharacterized LOC102634431 (LOC102634431), long non-coding RNA		0.593269
Kdm8	NM_029842	Mus musculus lysine (K)-specific demethylase 8 (Kdm8), mRNA	77035	0.592809
Ccdc109b	NM_025779	Mus musculus coiled-coil domain containing 109B (Ccdc109b), mRNA	66815	0.591048
Pla2g4c	NM_001168504;NM_001004762	Mus musculus phospholipase A2, group IVC (cytosolic, calcium-independent) (Pla2g4c)	232889	0.591048
Samsn1	NM_023380	Mus musculus SAM domain, SH3 domain and nuclear localization signals, 1 (Samsn1), mRNA		0.591048
Ccdc36	NM_001135198	Mus musculus coiled-coil domain containing 36 (Ccdc36), mRNA	434438	0.590363
Col1a2	NM_007743	Mus musculus collagen, type I, alpha 2 (Col1a2), mRNA		0.590251
AK087743		Mus musculus 2 days pregnant adult female ovary cDNA, RIKEN full-length enriched library, clone:E330014J10 product:unclassifiable, full insert sequence		0.589833
Cdkl5	NM_001024624	Mus musculus cyclin-dependent kinase-like 5 (Cdkl5), mRNA	382253	0.589542
Prrg1	NM_027322;NM_001164275;NM_001289683	Mus musculus proline rich Gla (G-carboxyglutamic acid) 1 (Prrg1)	546336	0.58951
Filip1l	NM_001177871;NM_001040397	Mus musculus filamin A interacting protein 1-like (Filip1l)	78749	0.589488
Aebp1	NM_009636	Mus musculus AE binding protein 1 (Aebp1), mRNA	11568	0.587212
AK014157		Mus musculus 13 days embryo head cDNA, RIKEN full-length enriched library, clone:3110040I23 product:RIKEN cDNA 4632427E13 gene, full insert sequence		0.587141
Ctsh	NM_007801	Mus musculus cathepsin H (Ctsh), mRNA	13036	0.586052
Ddit4l	NM_030143	Mus musculus DNA-damage-inducible transcript 4-like (Ddit4l), mRNA	73284	0.585889
Lpin3	NM_001199118;NM_022883	Mus musculus lipin 3 (Lpin3)	64899	0.584635
Grm8	NM_008174	Mus musculus glutamate receptor, metabotropic 8 (Grm8), mRNA	14823	0.583958
Aldh3b1	NM_026316	Mus musculus aldehyde dehydrogenase 3 family, member B1 (Aldh3b1), mRNA	67689	0.583612
Gm960	NM_001033447	Mus musculus predicted gene 960 (Gm960), mRNA		0.582706
Kcnh8	NM_001031811	Mus musculus potassium voltage-gated channel, subfamily H (eag-related), member 8 (Kcnh8), mRNA	211468	0.582706
Tgtp1	NM_011579	Mus musculus T cell specific GTPase 1 (Tgtp1), mRNA		0.582413
1700003M02Rik	NM_027041	Mus musculus RIKEN cDNA 1700003M02 gene (1700003M02Rik), mRNA		0.581562
Crabp2	NM_007759	Mus musculus cellular retinoic acid binding protein II (Crabp2), mRNA	12904	0.581562
Depdc1b	NM_178683	Mus musculus DEP domain containing 1B (Depdc1b), mRNA	218581	0.581562
Zmynd10	NM_053253	Mus musculus zinc finger, MYND domain containing 10 (Zmynd10), mRNA		0.581562
Drd5	NM_013503	Mus musculus dopamine receptor D5 (Drd5), mRNA	13492	0.580269
Bgn	NM_007542	Mus musculus biglycan (Bgn), mRNA	12111	0.577852
Gpr25	NM_001101516	Mus musculus G protein-coupled receptor 25 (Gpr25), mRNA	383563	0.577787
Fcrls	NM_030707	Mus musculus Fc receptor-like S, scavenger receptor (Fcrls), mRNA	80891	0.57703
AK179207		Mus musculus osteoclast-like cell cDNA, RIKEN full-length enriched library, clone:I420039H09 product:hypothetical protein, full insert sequence		0.576628
1300002E11Rik		Mus musculus RIKEN cDNA 1300002E11 gene (1300002E11Rik)		0.576609
Kcnh7	NM_133207	Mus musculus potassium voltage-gated channel, subfamily H (eag-related), member 7 (Kcnh7), mRNA		0.576323
Serpinb1a	NM_025429	Mus musculus serine (or cysteine) peptidase inhibitor, clade B, member 1a (Serpinb1a), mRNA	66222	0.575785
Dnah2	NM_001081330	Mus musculus dynein, axonemal, heavy chain 2 (Dnah2), mRNA	327954	0.575744
Ctsc	NM_009982	Mus musculus cathepsin C (Ctsc), mRNA	13032	0.574835
Bst2	NM_198095	Mus musculus bone marrow stromal cell antigen 2 (Bst2), mRNA	69550	0.574185
Pax6	NM_001244201;NM_001244198;NM_001244202;NM_001244200;NM_013627	Mus musculus paired box 6 (Pax6)	18508	0.573654
Tlr4	NM_021297	Mus musculus toll-like receptor 4 (Tlr4), mRNA	21898	0.573351
Acat3	NM_153151	Mus musculus acetyl-Coenzyme A acetyltransferase 3 (Acat3), mRNA	224530	0.57315
Cyp1b1	NM_009994	Mus musculus cytochrome P450, family 1, subfamily b, polypeptide 1 (Cyp1b1), mRNA		0.571964
Pdp1	NM_001098231;NM_001033453;NM_001098230	Mus musculus pyruvate dehyrogenase phosphatase catalytic subunit 1 (Pdp1)	381511	0.571536
Trim7	NM_053166	Mus musculus tripartite motif-containing 7 (Trim7), mRNA	94089	0.570102
AK160502		Mus musculus adult male tongue cDNA, RIKEN full-length enriched library, clone:2310032K17 product:N-ethylmaleimide sensitive fusion protein, full insert sequence		0.569995
Gpr126	NM_001002268	Mus musculus G protein-coupled receptor 126 (Gpr126), mRNA	215798	0.56836
Zglp1	NM_001103168	Mus musculus zinc finger, GATA-like protein 1 (Zglp1), mRNA		0.568256
Prokr2	NM_144944	Mus musculus prokineticin receptor 2 (Prokr2), mRNA	246313	0.567761
Pla2g4a	NM_008869	Mus musculus phospholipase A2, group IVA (cytosolic, calcium-dependent) (Pla2g4a), mRNA	18783	0.567581
Nipal4	NM_172524	Mus musculus NIPA-like domain containing 4 (Nipal4), mRNA	214112	0.567537
Nrgn	NM_022029	Mus musculus neurogranin (Nrgn), mRNA	64011	0.566988
Six3os1		Mus musculus SIX homeobox 3, opposite strand 1 (Six3os1)		0.566953
Gbp4	NM_008620;NM_001256005	Mus musculus guanylate binding protein 4 (Gbp4)	17472	0.566389
AK041758		Mus musculus adult male hippocampus cDNA, RIKEN full-length enriched library, clone:2900075H24 product:inferred: DEAD/H (Asp-Glu-Ala-Asp/His) box polypeptide 26, full insert sequence		0.566059
Grm4	NM_001013385	Mus musculus glutamate receptor, metabotropic 4 (Grm4)	268934	0.565192
AK039581		Mus musculus adult male spinal cord cDNA, RIKEN full-length enriched library, clone:A330043J11 product:unclassifiable, full insert sequence		0.565128
Zfp566	NM_152814	Mus musculus zinc finger protein 566 (Zfp566), mRNA	72556	0.564743
Rbfox1	NM_183188;NM_021477	Mus musculus RNA binding protein, fox-1 homolog (C. elegans) 1 (Rbfox1)		0.564657
2810417H13Rik	NM_026515	Mus musculus RIKEN cDNA 2810417H13 gene (2810417H13Rik), mRNA	68026	0.564596
6430531B16Rik	NM_001033465	Mus musculus RIKEN cDNA 6430531B16 gene (6430531B16Rik), mRNA	381933	0.564596
AK020496		Mus musculus 12 days embryo embryonic body between diaphragm region and neck cDNA, RIKEN full-length enriched library, clone:9430078K24 product:unclassifiable, full insert sequence		0.564596
AK085341		Mus musculus 0 day neonate kidney cDNA, RIKEN full-length enriched library, clone:D630013L23 product:unclassifiable, full insert sequence		0.564596
AK154406		Mus musculus NOD-derived CD11c +ve dendritic cells cDNA, RIKEN full-length enriched library, clone:F630007I06 product:hypothetical protein, full insert sequence		0.564596
AU022793		Mus musculus expressed sequence AU022793 (AU022793), long non-coding RNA		0.564596
AU023762		Mus musculus expressed sequence AU023762 (AU023762), long non-coding RNA		0.564596
BC028777		Mus musculus 6 days neonate head cDNA, RIKEN full-length enriched library, clone:5430411J08 product:hypothetical protein, full insert sequence		0.564596
Ccr1	NM_009912	Mus musculus chemokine (C-C motif) receptor 1 (Ccr1), mRNA	12768	0.564596
Chaf1b	NM_028083	Mus musculus chromatin assembly factor 1, subunit B (p60) (Chaf1b), mRNA	110749	0.564596
Chp2	NM_027363	Mus musculus calcineurin-like EF hand protein 2 (Chp2), mRNA	70261	0.564596
Clec4a1	NM_199311	Mus musculus C-type lectin domain family 4, member a1 (Clec4a1), mRNA	269799	0.564596
Efna4	NM_007910	Mus musculus ephrin A4 (Efna4), mRNA	13639	0.564596
Fam110c	NM_027828	Mus musculus family with sequence similarity 110, member C (Fam110c), mRNA	104943	0.564596
Gm711	NM_198628	Mus musculus predicted gene 711 (Gm711), mRNA	279029	0.564596
Gpr50	NM_010340	Mus musculus G-protein-coupled receptor 50 (Gpr50), mRNA		0.564596
Gucy1b2	NM_172810;NM_001204340	Mus musculus guanylate cyclase 1, soluble, beta 2 (Gucy1b2)	239134	0.564596
Hoxd1	NM_010467	Mus musculus homeobox D1 (Hoxd1), mRNA	15429	0.564596
Lcn2	NM_008491	Mus musculus lipocalin 2 (Lcn2), mRNA	16819	0.564596
Myl1	NM_001113387;NM_021285	Mus musculus myosin, light polypeptide 1 (Myl1)	17901	0.564596
Ppef1	NM_011147	Mus musculus protein phosphatase with EF hand calcium-binding domain 1 (Ppef1), mRNA	237178	0.564596
Rapsn	NM_009023	Mus musculus receptor-associated protein of the synapse (Rapsn), mRNA	19400	0.564596
Rtp3	NM_153100	Mus musculus receptor transporter protein 3 (Rtp3), mRNA	235636	0.564596
Slc17a9	NM_183161	Mus musculus solute carrier family 17, member 9 (Slc17a9), mRNA	228993	0.564596
Spag16	NM_025728;NM_001271533;NM_029160	Mus musculus sperm associated antigen 16 (Spag16)	66722	0.564596
Spata21	NM_177867	Mus musculus spermatogenesis associated 21 (Spata21), mRNA	329972	0.564596
Steap1	NM_027399	Mus musculus six transmembrane epithelial antigen of the prostate 1 (Steap1), mRNA	70358	0.564596
Tmem253	NM_001033805	Mus musculus transmembrane protein 253 (Tmem253), mRNA		0.564596
Trim71	NM_001042503	Mus musculus tripartite motif-containing 71 (Trim71), mRNA	636931	0.564596
AK076318		Mus musculus 10 days neonate skin cDNA, RIKEN full-length enriched library, clone:4732419C18 product:unclassifiable, full insert sequence		0.563486
AK152437		Mus musculus 9 days embryo whole body cDNA, RIKEN full-length enriched library, clone:D030050E20 product:unclassifiable, full insert sequence		0.563486
Crlf1	NM_018827	Mus musculus cytokine receptor-like factor 1 (Crlf1), mRNA		0.563486
Efhb	NM_172497	Mus musculus EF hand domain family, member B (Efhb), mRNA		0.563486
Hsf2bp	NM_028902	Mus musculus heat shock transcription factor 2 binding protein (Hsf2bp), mRNA	74377	0.563486
Llgl2	NM_001252532;NM_145438	Mus musculus lethal giant larvae homolog 2 (Drosophila) (Llgl2)	217325	0.563486
Ms4a6c	NM_028595;NM_001166376	Mus musculus membrane-spanning 4-domains, subfamily A, member 6C (Ms4a6c)	73656	0.563486
Tlr12	NM_205823	Mus musculus toll-like receptor 12 (Tlr12), mRNA	384059	0.563486
4930513N10Rik		Mus musculus RIKEN cDNA 4930513N10 gene (4930513N10Rik), long non-coding RNA		0.563168
Bmp5	NM_007555	Mus musculus bone morphogenetic protein 5 (Bmp5), mRNA	12160	0.563168
Il21r	NM_021887	Mus musculus interleukin 21 receptor (Il21r), mRNA	60504	0.562929
Lmod1	NM_053106	Mus musculus leiomodin 1 (smooth muscle) (Lmod1), mRNA	93689	0.562929
Rilp	NM_001029938	Mus musculus Rab interacting lysosomal protein (Rilp), mRNA	280408	0.562929
Mcm3	NM_008563	Mus musculus minichromosome maintenance deficient 3 (S. cerevisiae) (Mcm3), mRNA	17215	0.562759
Angptl2	NM_011923	Mus musculus angiopoietin-like 2 (Angptl2), mRNA	26360	0.562731
Ntng1	NM_133488;NM_030699;NM_001163349;NM_001163351;NM_001163350;NM_001163348	Mus musculus netrin G1 (Ntng1)	80883	0.561701
Nell1	NM_001037906	Mus musculus NEL-like 1 (Nell1), mRNA	338352	0.560432
Igtp	NM_018738	Mus musculus interferon gamma induced GTPase (Igtp), mRNA		0.560271
Igfbp2	NM_008342	Mus musculus insulin-like growth factor binding protein 2 (Igfbp2), mRNA	16008	0.55989
AK149188		Mus musculus 2 days neonate sympathetic ganglion cDNA, RIKEN full-length enriched library, clone:7120492D10 product:unclassifiable, full insert sequence		0.559498
Plekhd1	NM_001177503	Mus musculus pleckstrin homology domain containing, family D (with coiled-coil domains) member 1 (Plekhd1), mRNA		0.55916
Rab40b	NM_139147	Mus musculus Rab40b, member RAS oncogene family (Rab40b), mRNA	217371	0.559016
Zfp708	NM_001012449;NM_001256052;NM_001012448;NM_001012325	Mus musculus zinc finger protein 708 (Zfp708)	432769	0.558294
Gm6402		Mus musculus predicted pseudogene 6402 (Gm6402), non-coding RNA		0.55817
AK046130		Mus musculus adult male diencephalon cDNA, RIKEN full-length enriched library, clone:9330159M15 product:unclassifiable, full insert sequence		0.557143
Csf1r	NM_001037859	Mus musculus colony stimulating factor 1 receptor (Csf1r), mRNA		0.557081
Trex1	NM_001012236;NM_011637	Mus musculus three prime repair exonuclease 1 (Trex1)	22040	0.55705
Cntn6	NM_017383	Mus musculus contactin 6 (Cntn6), mRNA	53870	0.556371
AK020188		Mus musculus adult male corpus striatum cDNA, RIKEN full-length enriched library, clone:7630402F16 product:unclassifiable, full insert sequence	56363	0.555921
Tox	NM_145711	Mus musculus thymocyte selection-associated high mobility group box (Tox), mRNA	252838	0.555404
[truncated: 17,213 more rows]
